# Supplementary material for: Added Value of Sensor-Based Behavioural Monitoring in an Infectious Disease Study with Sheep Infected with Toxoplasma gondii
Source: Animals (Basel). 2024 Jun 27;14(13):1908. doi: 10.3390/ani14131908 (PMC11240357; doi:10.3390/ani14131908)
Supplement: Supplementary file 1 [file animals-14-01908-s001.zip › Table_S1.xlsx]

## Sheet: Manually_annotated_bouts
FrameNr	Timestamp	Npixels_changed	Drinking?	Bout	Ram
12	00:00:00.520000	0	0	0	NA
24	00:00:01	0	0	0	NA
36	00:00:01.480000	0	0	0	NA
48	00:00:01.960000	0	0	0	NA
60	00:00:02.440000	0	0	0	NA
72	00:00:02.920000	0	0	0	NA
84	00:00:03.400000	0	0	0	NA
96	00:00:03.880000	0	0	0	NA
108	00:00:04.360000	0	0	0	NA
120	00:00:04.840000	0	0	0	NA
132	00:00:05.320000	0	0	0	NA
144	00:00:05.800000	0	0	0	NA
156	00:00:06.280000	0	0	0	NA
168	00:00:06.760000	0	0	0	NA
180	00:00:07.250000	0	0	0	NA
192	00:00:07.730000	0	0	0	NA
204	00:00:08.210000	0	0	0	NA
216	00:00:08.690000	0	0	0	NA
228	00:00:09.170000	0	0	0	NA
240	00:00:09.650000	0	0	0	NA
252	00:00:10.130000	0	0	0	NA
264	00:00:10.610000	0	0	0	NA
276	00:00:11.090000	0	0	0	NA
288	00:00:11.570000	0	0	0	NA
300	00:00:12.050000	0	0	0	NA
312	00:00:12.530000	0	0	0	NA
324	00:00:13.010000	0	0	0	NA
336	00:00:13.490000	0	0	0	NA
348	00:00:13.970000	0	0	0	NA
360	00:00:14.450000	0	0	0	NA
372	00:00:14.940000	0	0	0	NA
384	00:00:15.420000	0	0	0	NA
396	00:00:15.900000	0	0	0	NA
408	00:00:16.380000	0	0	0	NA
420	00:00:16.860000	0	0	0	NA
432	00:00:17.340000	0	0	0	NA
444	00:00:17.820000	0	0	0	NA
456	00:00:18.300000	0	0	0	NA
468	00:00:18.780000	0	0	0	NA
480	00:00:19.260000	0	0	0	NA
492	00:00:19.740000	0	0	0	NA
504	00:00:20.220000	0	0	0	NA
516	00:00:20.700000	0	0	0	NA
528	00:00:21.180000	0	0	0	NA
540	00:00:21.660000	0	0	0	NA
552	00:00:22.150000	0	0	0	NA
564	00:00:22.630000	0	0	0	NA
576	00:00:23.110000	0	0	0	NA
588	00:00:23.590000	0	0	0	NA
600	00:00:24.070000	1	0	0	NA
612	00:00:24.550000	0	0	0	NA
624	00:00:25.030000	0	0	0	NA
636	00:00:25.510000	0	0	0	NA
648	00:00:25.990000	0	0	0	NA
660	00:00:26.470000	0	0	0	NA
672	00:00:26.950000	0	0	0	NA
684	00:00:27.430000	0	0	0	NA
696	00:00:27.910000	0	0	0	NA
708	00:00:28.390000	0	0	0	NA
720	00:00:28.870000	0	0	0	NA
732	00:00:29.360000	0	0	0	NA
744	00:00:29.840000	0	0	0	NA
756	00:00:30.320000	0	0	0	NA
768	00:00:30.800000	0	0	0	NA
780	00:00:31.280000	0	0	0	NA
792	00:00:31.760000	0	0	0	NA
804	00:00:32.240000	0	0	0	NA
816	00:00:32.720000	0	0	0	NA
828	00:00:33.200000	0	0	0	NA
840	00:00:33.680000	0	0	0	NA
852	00:00:34.160000	0	0	0	NA
864	00:00:34.640000	0	0	0	NA
876	00:00:35.120000	0	0	0	NA
888	00:00:35.600000	0	0	0	NA
900	00:00:36.080000	0	0	0	NA
912	00:00:36.570000	0	0	0	NA
924	00:00:37.050000	0	0	0	NA
936	00:00:37.530000	0	0	0	NA
948	00:00:38.010000	0	0	0	NA
960	00:00:38.490000	0	0	0	NA
972	00:00:38.970000	0	0	0	NA
984	00:00:39.450000	0	0	0	NA
996	00:00:39.930000	0	0	0	NA
1008	00:00:40.410000	0	0	0	NA
1020	00:00:40.890000	0	0	0	NA
1032	00:00:41.370000	0	0	0	NA
1044	00:00:41.850000	0	0	0	NA
1056	00:00:42.330000	0	0	0	NA
1068	00:00:42.810000	0	0	0	NA
1080	00:00:43.290000	0	0	0	NA
1092	00:00:43.780000	0	0	0	NA
1104	00:00:44.260000	0	0	0	NA
1116	00:00:44.740000	0	0	0	NA
1128	00:00:45.220000	0	0	0	NA
1140	00:00:45.700000	0	0	0	NA
1152	00:00:46.180000	0	0	0	NA
1164	00:00:46.660000	0	0	0	NA
1176	00:00:47.140000	0	0	0	NA
1188	00:00:47.620000	0	0	0	NA
1200	00:00:48.100000	0	0	0	NA
1212	00:00:48.580000	1	0	0	NA
1224	00:00:49.060000	0	0	0	NA
1236	00:00:49.540000	0	0	0	NA
1248	00:00:50.020000	0	0	0	NA
1260	00:00:50.500000	0	0	0	NA
1272	00:00:50.990000	0	0	0	NA
1284	00:00:51.470000	0	0	0	NA
1296	00:00:51.950000	0	0	0	NA
1308	00:00:52.430000	0	0	0	NA
1320	00:00:52.910000	0	0	0	NA
1332	00:00:53.390000	0	0	0	NA
1344	00:00:53.870000	0	0	0	NA
1356	00:00:54.350000	0	0	0	NA
1368	00:00:54.830000	0	0	0	NA
1380	00:00:55.310000	0	0	0	NA
1392	00:00:55.790000	0	0	0	NA
1404	00:00:56.270000	0	0	0	NA
1416	00:00:56.750000	0	0	0	NA
1428	00:00:57.230000	0	0	0	NA
1440	00:00:57.710000	0	0	0	NA
1452	00:00:58.200000	0	0	0	NA
1464	00:00:58.680000	0	0	0	NA
1476	00:00:59.160000	0	0	0	NA
1488	00:00:59.640000	0	0	0	NA
1500	00:01:00.120000	0	0	0	NA
1512	00:01:00.600000	0	0	0	NA
1524	00:01:01.080000	0	0	0	NA
1536	00:01:01.560000	0	0	0	NA
1548	00:01:02.040000	0	0	0	NA
1560	00:01:02.520000	0	0	0	NA
1572	00:01:03	0	0	0	NA
1584	00:01:03.480000	0	0	0	NA
1596	00:01:03.960000	0	0	0	NA
1608	00:01:04.440000	0	0	0	NA
1620	00:01:04.920000	0	0	0	NA
1632	00:01:05.410000	0	0	0	NA
1644	00:01:05.890000	0	0	0	NA
1656	00:01:06.370000	0	0	0	NA
1668	00:01:06.850000	0	0	0	NA
1680	00:01:07.330000	0	0	0	NA
1692	00:01:07.810000	0	0	0	NA
1704	00:01:08.290000	0	0	0	NA
1716	00:01:08.770000	0	0	0	NA
1728	00:01:09.250000	0	0	0	NA
1740	00:01:09.730000	0	0	0	NA
1752	00:01:10.210000	0	0	0	NA
1764	00:01:10.690000	0	0	0	NA
1776	00:01:11.170000	0	0	0	NA
1788	00:01:11.650000	0	0	0	NA
1800	00:01:12.130000	0	0	0	NA
1812	00:01:12.620000	0	0	0	NA
1824	00:01:13.100000	0	0	0	NA
1836	00:01:13.580000	0	0	0	NA
1848	00:01:14.060000	0	0	0	NA
1860	00:01:14.540000	0	0	0	NA
1872	00:01:15.020000	0	0	0	NA
1884	00:01:15.500000	0	0	0	NA
1896	00:01:15.980000	0	0	0	NA
1908	00:01:16.460000	0	0	0	NA
1920	00:01:16.940000	0	0	0	NA
1932	00:01:17.420000	0	0	0	NA
1944	00:01:17.900000	0	0	0	NA
1956	00:01:18.380000	0	0	0	NA
1968	00:01:18.860000	0	0	0	NA
1980	00:01:19.340000	0	0	0	NA
1992	00:01:19.830000	0	0	0	NA
2004	00:01:20.310000	0	0	0	NA
2016	00:01:20.790000	0	0	0	NA
2028	00:01:21.270000	0	0	0	NA
2040	00:01:21.750000	0	0	0	NA
2052	00:01:22.230000	0	0	0	NA
2064	00:01:22.710000	0	0	0	NA
2076	00:01:23.190000	0	0	0	NA
2088	00:01:23.670000	0	0	0	NA
2100	00:01:24.150000	0	0	0	NA
2112	00:01:24.630000	0	0	0	NA
2124	00:01:25.110000	0	0	0	NA
2136	00:01:25.590000	0	0	0	NA
2148	00:01:26.070000	0	0	0	NA
2160	00:01:26.550000	0	0	0	NA
2172	00:01:27.040000	0	0	0	NA
2184	00:01:27.520000	0	0	0	NA
2196	00:01:28	0	0	0	NA
2208	00:01:28.480000	0	0	0	NA
2220	00:01:28.960000	0	0	0	NA
2232	00:01:29.440000	0	0	0	NA
2244	00:01:29.920000	0	0	0	NA
2256	00:01:30.400000	0	0	0	NA
2268	00:01:30.880000	0	0	0	NA
2280	00:01:31.360000	0	0	0	NA
2292	00:01:31.840000	0	0	0	NA
2304	00:01:32.320000	0	0	0	NA
2316	00:01:32.800000	0	0	0	NA
2328	00:01:33.280000	0	0	0	NA
2340	00:01:33.760000	0	0	0	NA
2352	00:01:34.250000	0	0	0	NA
2364	00:01:34.730000	0	0	0	NA
2376	00:01:35.210000	0	0	0	NA
2388	00:01:35.690000	0	0	0	NA
2400	00:01:36.170000	0	0	0	NA
2412	00:01:36.650000	0	0	0	NA
2424	00:01:37.130000	0	0	0	NA
2436	00:01:37.610000	0	0	0	NA
2448	00:01:38.090000	0	0	0	NA
2460	00:01:38.570000	0	0	0	NA
2472	00:01:39.050000	0	0	0	NA
2484	00:01:39.530000	0	0	0	NA
2496	00:01:40.010000	0	0	0	NA
2508	00:01:40.490000	0	0	0	NA
2520	00:01:40.970000	0	0	0	NA
2532	00:01:41.450000	0	0	0	NA
2544	00:01:41.940000	0	0	0	NA
2556	00:01:42.420000	0	0	0	NA
2568	00:01:42.900000	0	0	0	NA
2580	00:01:43.380000	0	0	0	NA
2592	00:01:43.860000	0	0	0	NA
2604	00:01:44.340000	0	0	0	NA
2616	00:01:44.820000	0	0	0	NA
2628	00:01:45.300000	0	0	0	NA
2640	00:01:45.780000	0	0	0	NA
2652	00:01:46.260000	0	0	0	NA
2664	00:01:46.740000	0	0	0	NA
2676	00:01:47.220000	0	0	0	NA
2688	00:01:47.700000	0	0	0	NA
2700	00:01:48.180000	1	0	0	NA
2712	00:01:48.660000	0	0	0	NA
2724	00:01:49.150000	0	0	0	NA
2736	00:01:49.630000	0	0	0	NA
2748	00:01:50.110000	0	0	0	NA
2760	00:01:50.590000	0	0	0	NA
2772	00:01:51.070000	0	0	0	NA
2784	00:01:51.550000	0	0	0	NA
2796	00:01:52.030000	0	0	0	NA
2808	00:01:52.510000	0	0	0	NA
2820	00:01:52.990000	0	0	0	NA
2832	00:01:53.470000	0	0	0	NA
2844	00:01:53.950000	0	0	0	NA
2856	00:01:54.430000	0	0	0	NA
2868	00:01:54.910000	0	0	0	NA
2880	00:01:55.390000	0	0	0	NA
2892	00:01:55.870000	0	0	0	NA
2904	00:01:56.360000	0	0	0	NA
2916	00:01:56.840000	0	0	0	NA
2928	00:01:57.320000	0	0	0	NA
2940	00:01:57.800000	0	0	0	NA
2952	00:01:58.280000	0	0	0	NA
2964	00:01:58.760000	0	0	0	NA
2976	00:01:59.240000	0	0	0	NA
2988	00:01:59.720000	1	0	0	NA
3000	00:02:00.200000	0	0	0	NA
3012	00:02:00.680000	1	0	0	NA
3024	00:02:01.160000	0	0	0	NA
3036	00:02:01.640000	0	0	0	NA
3048	00:02:02.120000	0	0	0	NA
3060	00:02:02.600000	0	0	0	NA
3072	00:02:03.080000	0	0	0	NA
3084	00:02:03.570000	0	0	0	NA
3096	00:02:04.050000	0	0	0	NA
3108	00:02:04.530000	0	0	0	NA
3120	00:02:05.010000	0	0	0	NA
3132	00:02:05.490000	0	0	0	NA
3144	00:02:05.970000	0	0	0	NA
3156	00:02:06.450000	0	0	0	NA
3168	00:02:06.930000	0	0	0	NA
3180	00:02:07.410000	0	0	0	NA
3192	00:02:07.890000	0	0	0	NA
3204	00:02:08.370000	0	0	0	NA
3216	00:02:08.850000	0	0	0	NA
3228	00:02:09.330000	0	0	0	NA
3240	00:02:09.810000	0	0	0	NA
3252	00:02:10.290000	0	0	0	NA
3264	00:02:10.780000	0	0	0	NA
3276	00:02:11.260000	0	0	0	NA
3288	00:02:11.740000	0	0	0	NA
3300	00:02:12.220000	0	0	0	NA
3312	00:02:12.700000	0	0	0	NA
3324	00:02:13.180000	1	0	0	NA
3336	00:02:13.660000	0	0	0	NA
3348	00:02:14.140000	0	0	0	NA
3360	00:02:14.620000	0	0	0	NA
3372	00:02:15.100000	0	0	0	NA
3384	00:02:15.580000	0	0	0	NA
3396	00:02:16.060000	0	0	0	NA
3408	00:02:16.540000	0	0	0	NA
3420	00:02:17.020000	0	0	0	NA
3432	00:02:17.500000	0	0	0	NA
3444	00:02:17.990000	0	0	0	NA
3456	00:02:18.470000	0	0	0	NA
3468	00:02:18.950000	0	0	0	NA
3480	00:02:19.430000	0	0	0	NA
3492	00:02:19.910000	0	0	0	NA
3504	00:02:20.390000	0	0	0	NA
3516	00:02:20.870000	0	0	0	NA
3528	00:02:21.350000	0	0	0	NA
3540	00:02:21.830000	0	0	0	NA
3552	00:02:22.310000	0	0	0	NA
3564	00:02:22.790000	0	0	0	NA
3576	00:02:23.270000	0	0	0	NA
3588	00:02:23.750000	0	0	0	NA
3600	00:02:24.230000	1	0	0	NA
3612	00:02:24.710000	0	0	0	NA
3624	00:02:25.200000	0	0	0	NA
3636	00:02:25.680000	0	0	0	NA
3648	00:02:26.160000	0	0	0	NA
3660	00:02:26.640000	0	0	0	NA
3672	00:02:27.120000	0	0	0	NA
3684	00:02:27.600000	0	0	0	NA
3696	00:02:28.080000	0	0	0	NA
3708	00:02:28.560000	0	0	0	NA
3720	00:02:29.040000	0	0	0	NA
3732	00:02:29.520000	0	0	0	NA
3744	00:02:30	0	0	0	NA
3756	00:02:30.480000	0	0	0	NA
3768	00:02:30.960000	0	0	0	NA
3780	00:02:31.440000	0	0	0	NA
3792	00:02:31.920000	0	0	0	NA
3804	00:02:32.410000	0	0	0	NA
3816	00:02:32.890000	0	0	0	NA
3828	00:02:33.370000	0	0	0	NA
3840	00:02:33.850000	0	0	0	NA
3852	00:02:34.330000	0	0	0	NA
3864	00:02:34.810000	0	0	0	NA
3876	00:02:35.290000	0	0	0	NA
3888	00:02:35.770000	0	0	0	NA
3900	00:02:36.250000	5	0	0	NA
3912	00:02:36.730000	1	0	0	NA
3924	00:02:37.210000	0	0	0	NA
3936	00:02:37.690000	0	0	0	NA
3948	00:02:38.170000	0	0	0	NA
3960	00:02:38.650000	0	0	0	NA
3972	00:02:39.130000	0	0	0	NA
3984	00:02:39.620000	1	0	0	NA
3996	00:02:40.100000	3	0	0	NA
4008	00:02:40.580000	2	0	0	NA
4020	00:02:41.060000	0	0	0	NA
4032	00:02:41.540000	0	0	0	NA
4044	00:02:42.020000	1	0	0	NA
4056	00:02:42.500000	0	0	0	NA
4068	00:02:42.980000	1	0	0	NA
4080	00:02:43.460000	1	0	0	NA
4092	00:02:43.940000	0	0	0	NA
4104	00:02:44.420000	0	0	0	NA
4116	00:02:44.900000	0	0	0	NA
4128	00:02:45.380000	0	0	0	NA
4140	00:02:45.860000	0	0	0	NA
4152	00:02:46.340000	0	0	0	NA
4164	00:02:46.830000	38	0	0	NA
4176	00:02:47.310000	1987	0	0	NA
4188	00:02:47.790000	2723	0	0	NA
4200	00:02:48.270000	1495	0	0	NA
4212	00:02:48.750000	3611	0	0	NA
4224	00:02:49.230000	3008	0	0	NA
4236	00:02:49.710000	945	0	0	NA
4248	00:02:50.190000	99	0	0	NA
4260	00:02:50.670000	227	0	0	NA
4272	00:02:51.150000	146	0	0	NA
4284	00:02:51.630000	0	0	0	NA
4296	00:02:52.110000	0	0	0	NA
4308	00:02:52.590000	0	0	0	NA
4320	00:02:53.070000	0	0	0	NA
4332	00:02:53.550000	0	0	0	NA
4344	00:02:54.040000	1	0	0	NA
4356	00:02:54.520000	0	0	0	NA
4368	00:02:55	0	0	0	NA
4380	00:02:55.480000	0	0	0	NA
4392	00:02:55.960000	0	0	0	NA
4404	00:02:56.440000	0	0	0	NA
4416	00:02:56.920000	1	0	0	NA
4428	00:02:57.400000	1	0	0	NA
4440	00:02:57.880000	0	0	0	NA
4452	00:02:58.360000	4	0	0	NA
4464	00:02:58.840000	0	0	0	NA
4476	00:02:59.320000	0	0	0	NA
4488	00:02:59.800000	0	0	0	NA
4500	00:03:00.280000	0	0	0	NA
4512	00:03:00.760000	0	0	0	NA
4524	00:03:01.250000	0	0	0	NA
4536	00:03:01.730000	0	0	0	NA
4548	00:03:02.210000	1	0	0	NA
4560	00:03:02.690000	0	0	0	NA
4572	00:03:03.170000	0	0	0	NA
4584	00:03:03.650000	0	0	0	NA
4596	00:03:04.130000	0	0	0	NA
4608	00:03:04.610000	0	0	0	NA
4620	00:03:05.090000	0	0	0	NA
4632	00:03:05.570000	0	0	0	NA
4644	00:03:06.050000	0	0	0	NA
4656	00:03:06.530000	0	0	0	NA
4668	00:03:07.010000	0	0	0	NA
4680	00:03:07.490000	0	0	0	NA
4692	00:03:07.970000	0	0	0	NA
4704	00:03:08.450000	0	0	0	NA
4716	00:03:08.940000	0	0	0	NA
4728	00:03:09.420000	0	0	0	NA
4740	00:03:09.900000	0	0	0	NA
4752	00:03:10.380000	0	0	0	NA
4764	00:03:10.860000	0	0	0	NA
4776	00:03:11.340000	0	0	0	NA
4788	00:03:11.820000	0	0	0	NA
4800	00:03:12.300000	0	0	0	NA
4812	00:03:12.780000	0	0	0	NA
4824	00:03:13.260000	0	0	0	NA
4836	00:03:13.740000	0	0	0	NA
4848	00:03:14.220000	0	0	0	NA
4860	00:03:14.700000	0	0	0	NA
4872	00:03:15.180000	0	0	0	NA
4884	00:03:15.660000	0	0	0	NA
4896	00:03:16.150000	0	0	0	NA
4908	00:03:16.630000	0	0	0	NA
4920	00:03:17.110000	0	0	0	NA
4932	00:03:17.590000	0	0	0	NA
4944	00:03:18.070000	0	0	0	NA
4956	00:03:18.550000	0	0	0	NA
4968	00:03:19.030000	0	0	0	NA
4980	00:03:19.510000	0	0	0	NA
4992	00:03:19.990000	0	0	0	NA
5004	00:03:20.470000	1	0	0	NA
5016	00:03:20.950000	1	0	0	NA
5028	00:03:21.430000	0	0	0	NA
5040	00:03:21.910000	0	0	0	NA
5052	00:03:22.390000	0	0	0	NA
5064	00:03:22.870000	0	0	0	NA
5076	00:03:23.360000	0	0	0	NA
5088	00:03:23.840000	0	0	0	NA
5100	00:03:24.320000	0	0	0	NA
5112	00:03:24.800000	1	0	0	NA
5124	00:03:25.280000	0	0	0	NA
5136	00:03:25.760000	0	0	0	NA
5148	00:03:26.240000	0	0	0	NA
5160	00:03:26.720000	0	0	0	NA
5172	00:03:27.200000	0	0	0	NA
5184	00:03:27.680000	0	0	0	NA
5196	00:03:28.160000	0	0	0	NA
5208	00:03:28.640000	0	0	0	NA
5220	00:03:29.120000	0	0	0	NA
5232	00:03:29.600000	0	0	0	NA
5244	00:03:30.080000	0	0	0	NA
5256	00:03:30.570000	0	0	0	NA
5268	00:03:31.050000	0	0	0	NA
5280	00:03:31.530000	0	0	0	NA
5292	00:03:32.010000	0	0	0	NA
5304	00:03:32.490000	0	0	0	NA
5316	00:03:32.970000	0	0	0	NA
5328	00:03:33.450000	0	0	0	NA
5340	00:03:33.930000	0	0	0	NA
5352	00:03:34.410000	0	0	0	NA
5364	00:03:34.890000	0	0	0	NA
5376	00:03:35.370000	0	0	0	NA
5388	00:03:35.850000	0	0	0	NA
5400	00:03:36.330000	0	0	0	NA
5412	00:03:36.810000	0	0	0	NA
5424	00:03:37.290000	0	0	0	NA
5436	00:03:37.780000	0	0	0	NA
5448	00:03:38.260000	0	0	0	NA
5460	00:03:38.740000	0	0	0	NA
5472	00:03:39.220000	0	0	0	NA
5484	00:03:39.700000	0	0	0	NA
5496	00:03:40.180000	0	0	0	NA
5508	00:03:40.660000	0	0	0	NA
5520	00:03:41.140000	0	0	0	NA
5532	00:03:41.620000	0	0	0	NA
5544	00:03:42.100000	0	0	0	NA
5556	00:03:42.580000	0	0	0	NA
5568	00:03:43.060000	0	0	0	NA
5580	00:03:43.540000	0	0	0	NA
5592	00:03:44.020000	0	0	0	NA
5604	00:03:44.500000	0	0	0	NA
5616	00:03:44.990000	1	0	0	NA
5628	00:03:45.470000	1	0	0	NA
5640	00:03:45.950000	0	0	0	NA
5652	00:03:46.430000	0	0	0	NA
5664	00:03:46.910000	1	0	0	NA
5676	00:03:47.390000	0	0	0	NA
5688	00:03:47.870000	0	0	0	NA
5700	00:03:48.350000	0	0	0	NA
5712	00:03:48.830000	1	0	0	NA
5724	00:03:49.310000	0	0	0	NA
5736	00:03:49.790000	0	0	0	NA
5748	00:03:50.270000	0	0	0	NA
5760	00:03:50.750000	0	0	0	NA
5772	00:03:51.230000	0	0	0	NA
5784	00:03:51.710000	0	0	0	NA
5796	00:03:52.200000	2	0	0	NA
5808	00:03:52.680000	0	0	0	NA
5820	00:03:53.160000	1	0	0	NA
5832	00:03:53.640000	0	0	0	NA
5844	00:03:54.120000	1	0	0	NA
5856	00:03:54.600000	0	0	0	NA
5868	00:03:55.080000	0	0	0	NA
5880	00:03:55.560000	0	0	0	NA
5892	00:03:56.040000	0	0	0	NA
5904	00:03:56.520000	0	0	0	NA
5916	00:03:57	0	0	0	NA
5928	00:03:57.480000	0	0	0	NA
5940	00:03:57.960000	0	0	0	NA
5952	00:03:58.440000	0	0	0	NA
5964	00:03:58.920000	1	0	0	NA
5976	00:03:59.410000	3	0	0	NA
5988	00:03:59.890000	1	0	0	NA
6000	00:04:00.370000	0	0	0	NA
6012	00:04:00.850000	4	0	0	NA
6024	00:04:01.330000	5	0	0	NA
6036	00:04:01.810000	2	0	0	NA
6048	00:04:02.290000	0	0	0	NA
6060	00:04:02.770000	0	0	0	NA
6072	00:04:03.250000	0	0	0	NA
6084	00:04:03.730000	1	0	0	NA
6096	00:04:04.210000	1	0	0	NA
6108	00:04:04.690000	0	0	0	NA
6120	00:04:05.170000	0	0	0	NA
6132	00:04:05.650000	0	0	0	NA
6144	00:04:06.130000	0	0	0	NA
6156	00:04:06.620000	0	0	0	NA
6168	00:04:07.100000	1	0	0	NA
6180	00:04:07.580000	0	0	0	NA
6192	00:04:08.060000	0	0	0	NA
6204	00:04:08.540000	0	0	0	NA
6216	00:04:09.020000	0	0	0	NA
6228	00:04:09.500000	1	0	0	NA
6240	00:04:09.980000	0	0	0	NA
6252	00:04:10.460000	0	0	0	NA
6264	00:04:10.940000	0	0	0	NA
6276	00:04:11.420000	2	0	0	NA
6288	00:04:11.900000	1	0	0	NA
6300	00:04:12.380000	3	0	0	NA
6312	00:04:12.860000	5	0	0	NA
6324	00:04:13.340000	4	0	0	NA
6336	00:04:13.830000	1	0	0	NA
6348	00:04:14.310000	3	0	0	NA
6360	00:04:14.790000	5	0	0	NA
6372	00:04:15.270000	2	0	0	NA
6384	00:04:15.750000	1	0	0	NA
6396	00:04:16.230000	0	0	0	NA
6408	00:04:16.710000	0	0	0	NA
6420	00:04:17.190000	0	0	0	NA
6432	00:04:17.670000	0	0	0	NA
6444	00:04:18.150000	0	0	0	NA
6456	00:04:18.630000	0	0	0	NA
6468	00:04:19.110000	0	0	0	NA
6480	00:04:19.590000	0	0	0	NA
6492	00:04:20.070000	0	0	0	NA
6504	00:04:20.550000	0	0	0	NA
6516	00:04:21.040000	0	0	0	NA
6528	00:04:21.520000	0	0	0	NA
6540	00:04:22	0	0	0	NA
6552	00:04:22.480000	0	0	0	NA
6564	00:04:22.960000	0	0	0	NA
6576	00:04:23.440000	0	0	0	NA
6588	00:04:23.920000	0	0	0	NA
6600	00:04:24.400000	0	0	0	NA
6612	00:04:24.880000	0	0	0	NA
6624	00:04:25.360000	0	0	0	NA
6636	00:04:25.840000	0	0	0	NA
6648	00:04:26.320000	0	0	0	NA
6660	00:04:26.800000	0	0	0	NA
6672	00:04:27.280000	0	0	0	NA
6684	00:04:27.760000	0	0	0	NA
6696	00:04:28.250000	0	0	0	NA
6708	00:04:28.730000	0	0	0	NA
6720	00:04:29.210000	0	0	0	NA
6732	00:04:29.690000	0	0	0	NA
6744	00:04:30.170000	0	0	0	NA
6756	00:04:30.650000	0	0	0	NA
6768	00:04:31.130000	0	0	0	NA
6780	00:04:31.610000	0	0	0	NA
6792	00:04:32.090000	0	0	0	NA
6804	00:04:32.570000	0	0	0	NA
6816	00:04:33.050000	0	0	0	NA
6828	00:04:33.530000	0	0	0	NA
6840	00:04:34.010000	0	0	0	NA
6852	00:04:34.490000	0	0	0	NA
6864	00:04:34.970000	0	0	0	NA
6876	00:04:35.450000	0	0	0	NA
6888	00:04:35.940000	0	0	0	NA
6900	00:04:36.420000	0	0	0	NA
6912	00:04:36.900000	0	0	0	NA
6924	00:04:37.380000	0	0	0	NA
6936	00:04:37.860000	0	0	0	NA
6948	00:04:38.340000	0	0	0	NA
6960	00:04:38.820000	0	0	0	NA
6972	00:04:39.300000	0	0	0	NA
6984	00:04:39.780000	0	0	0	NA
6996	00:04:40.260000	0	0	0	NA
7008	00:04:40.740000	0	0	0	NA
7020	00:04:41.220000	0	0	0	NA
7032	00:04:41.700000	0	0	0	NA
7044	00:04:42.180000	0	0	0	NA
7056	00:04:42.660000	0	0	0	NA
7068	00:04:43.150000	0	0	0	NA
7080	00:04:43.630000	0	0	0	NA
7092	00:04:44.110000	0	0	0	NA
7104	00:04:44.590000	0	0	0	NA
7116	00:04:45.070000	0	0	0	NA
7128	00:04:45.550000	0	0	0	NA
7140	00:04:46.030000	0	0	0	NA
7152	00:04:46.510000	0	0	0	NA
7164	00:04:46.990000	0	0	0	NA
7176	00:04:47.470000	0	0	0	NA
7188	00:04:47.950000	0	0	0	NA
7200	00:04:48.430000	0	0	0	NA
7212	00:04:48.910000	0	0	0	NA
7224	00:04:49.390000	0	0	0	NA
7236	00:04:49.870000	0	0	0	NA
7248	00:04:50.360000	0	0	0	NA
7260	00:04:50.840000	0	0	0	NA
7272	00:04:51.320000	0	0	0	NA
7284	00:04:51.800000	0	0	0	NA
7296	00:04:52.280000	0	0	0	NA
7308	00:04:52.760000	0	0	0	NA
7320	00:04:53.240000	0	0	0	NA
7332	00:04:53.720000	0	0	0	NA
7344	00:04:54.200000	0	0	0	NA
7356	00:04:54.680000	0	0	0	NA
7368	00:04:55.160000	0	0	0	NA
7380	00:04:55.640000	0	0	0	NA
7392	00:04:56.120000	0	0	0	NA
7404	00:04:56.600000	0	0	0	NA
7416	00:04:57.080000	0	0	0	NA
7428	00:04:57.570000	0	0	0	NA
7440	00:04:58.050000	0	0	0	NA
7452	00:04:58.530000	0	0	0	NA
7464	00:04:59.010000	0	0	0	NA
7476	00:04:59.490000	0	0	0	NA
7488	00:04:59.970000	0	0	0	NA
7500	00:05:00.450000	0	0	0	NA
7512	00:05:00.930000	0	0	0	NA
7524	00:05:01.410000	0	0	0	NA
7536	00:05:01.890000	0	0	0	NA
7548	00:05:02.370000	0	0	0	NA
7560	00:05:02.850000	0	0	0	NA
7572	00:05:03.330000	0	0	0	NA
7584	00:05:03.810000	0	0	0	NA
7596	00:05:04.290000	0	0	0	NA
7608	00:05:04.780000	0	0	0	NA
7620	00:05:05.260000	0	0	0	NA
7632	00:05:05.740000	0	0	0	NA
7644	00:05:06.220000	0	0	0	NA
7656	00:05:06.700000	0	0	0	NA
7668	00:05:07.180000	0	0	0	NA
7680	00:05:07.660000	0	0	0	NA
7692	00:05:08.140000	0	0	0	NA
7704	00:05:08.620000	0	0	0	NA
7716	00:05:09.100000	0	0	0	NA
7728	00:05:09.580000	0	0	0	NA
7740	00:05:10.060000	0	0	0	NA
7752	00:05:10.540000	0	0	0	NA
7764	00:05:11.020000	0	0	0	NA
7776	00:05:11.500000	0	0	0	NA
7788	00:05:11.990000	1	0	0	NA
7800	00:05:12.470000	4	0	0	NA
7812	00:05:12.950000	5	0	0	NA
7824	00:05:13.430000	7	0	0	NA
7836	00:05:13.910000	0	0	0	NA
7848	00:05:14.390000	3	0	0	NA
7860	00:05:14.870000	0	0	0	NA
7872	00:05:15.350000	0	0	0	NA
7884	00:05:15.830000	1	0	0	NA
7896	00:05:16.310000	0	0	0	NA
7908	00:05:16.790000	0	0	0	NA
7920	00:05:17.270000	0	0	0	NA
7932	00:05:17.750000	0	0	0	NA
7944	00:05:18.230000	0	0	0	NA
7956	00:05:18.710000	0	0	0	NA
7968	00:05:19.200000	0	0	0	NA
7980	00:05:19.680000	0	0	0	NA
7992	00:05:20.160000	0	0	0	NA
8004	00:05:20.640000	0	0	0	NA
8016	00:05:21.120000	0	0	0	NA
8028	00:05:21.600000	0	0	0	NA
8040	00:05:22.080000	0	0	0	NA
8052	00:05:22.560000	0	0	0	NA
8064	00:05:23.040000	0	0	0	NA
8076	00:05:23.520000	0	0	0	NA
8088	00:05:24	0	0	0	NA
8100	00:05:24.480000	0	0	0	NA
8112	00:05:24.960000	0	0	0	NA
8124	00:05:25.440000	0	0	0	NA
8136	00:05:25.920000	0	0	0	NA
8148	00:05:26.410000	0	0	0	NA
8160	00:05:26.890000	0	0	0	NA
8172	00:05:27.370000	0	0	0	NA
8184	00:05:27.850000	0	0	0	NA
8196	00:05:28.330000	1	0	0	NA
8208	00:05:28.810000	0	0	0	NA
8220	00:05:29.290000	2	0	0	NA
8232	00:05:29.770000	0	0	0	NA
8244	00:05:30.250000	0	0	0	NA
8256	00:05:30.730000	0	0	0	NA
8268	00:05:31.210000	0	0	0	NA
8280	00:05:31.690000	0	0	0	NA
8292	00:05:32.170000	2	0	0	NA
8304	00:05:32.650000	0	0	0	NA
8316	00:05:33.130000	0	0	0	NA
8328	00:05:33.620000	0	0	0	NA
8340	00:05:34.100000	0	0	0	NA
8352	00:05:34.580000	0	0	0	NA
8364	00:05:35.060000	0	0	0	NA
8376	00:05:35.540000	1	0	0	NA
8388	00:05:36.020000	0	0	0	NA
8400	00:05:36.500000	0	0	0	NA
8412	00:05:36.980000	0	0	0	NA
8424	00:05:37.460000	0	0	0	NA
8436	00:05:37.940000	2	0	0	NA
8448	00:05:38.420000	0	0	0	NA
8460	00:05:38.900000	0	0	0	NA
8472	00:05:39.380000	0	0	0	NA
8484	00:05:39.860000	0	0	0	NA
8496	00:05:40.340000	0	0	0	NA
8508	00:05:40.830000	0	0	0	NA
8520	00:05:41.310000	1	0	0	NA
8532	00:05:41.790000	0	0	0	NA
8544	00:05:42.270000	0	0	0	NA
8556	00:05:42.750000	0	0	0	NA
8568	00:05:43.230000	1	0	0	NA
8580	00:05:43.710000	0	0	0	NA
8592	00:05:44.190000	0	0	0	NA
8604	00:05:44.670000	0	0	0	NA
8616	00:05:45.150000	0	0	0	NA
8628	00:05:45.630000	0	0	0	NA
8640	00:05:46.110000	0	0	0	NA
8652	00:05:46.590000	0	0	0	NA
8664	00:05:47.070000	0	0	0	NA
8676	00:05:47.550000	0	0	0	NA
8688	00:05:48.040000	0	0	0	NA
8700	00:05:48.520000	1	0	0	NA
8712	00:05:49	0	0	0	NA
8724	00:05:49.480000	0	0	0	NA
8736	00:05:49.960000	0	0	0	NA
8748	00:05:50.440000	0	0	0	NA
8760	00:05:50.920000	0	0	0	NA
8772	00:05:51.400000	0	0	0	NA
8784	00:05:51.880000	0	0	0	NA
8796	00:05:52.360000	0	0	0	NA
8808	00:05:52.840000	0	0	0	NA
8820	00:05:53.320000	0	0	0	NA
8832	00:05:53.800000	0	0	0	NA
8844	00:05:54.280000	0	0	0	NA
8856	00:05:54.760000	0	0	0	NA
8868	00:05:55.250000	0	0	0	NA
8880	00:05:55.730000	0	0	0	NA
8892	00:05:56.210000	0	0	0	NA
8904	00:05:56.690000	1	0	0	NA
8916	00:05:57.170000	0	0	0	NA
8928	00:05:57.650000	0	0	0	NA
8940	00:05:58.130000	0	0	0	NA
8952	00:05:58.610000	0	0	0	NA
8964	00:05:59.090000	0	0	0	NA
8976	00:05:59.570000	0	0	0	NA
8988	00:06:00.050000	0	0	0	NA
9000	00:06:00.530000	0	0	0	NA
9012	00:06:01.010000	0	0	0	NA
9024	00:06:01.490000	0	0	0	NA
9036	00:06:01.970000	0	0	0	NA
9048	00:06:02.450000	0	0	0	NA
9060	00:06:02.940000	0	0	0	NA
9072	00:06:03.420000	0	0	0	NA
9084	00:06:03.900000	0	0	0	NA
9096	00:06:04.380000	0	0	0	NA
9108	00:06:04.860000	0	0	0	NA
9120	00:06:05.340000	0	0	0	NA
9132	00:06:05.820000	1	0	0	NA
9144	00:06:06.300000	0	0	0	NA
9156	00:06:06.780000	0	0	0	NA
9168	00:06:07.260000	0	0	0	NA
9180	00:06:07.740000	0	0	0	NA
9192	00:06:08.220000	0	0	0	NA
9204	00:06:08.700000	0	0	0	NA
9216	00:06:09.180000	0	0	0	NA
9228	00:06:09.660000	0	0	0	NA
9240	00:06:10.150000	0	0	0	NA
9252	00:06:10.630000	0	0	0	NA
9264	00:06:11.110000	0	0	0	NA
9276	00:06:11.590000	0	0	0	NA
9288	00:06:12.070000	0	0	0	NA
9300	00:06:12.550000	0	0	0	NA
9312	00:06:13.030000	0	0	0	NA
9324	00:06:13.510000	0	0	0	NA
9336	00:06:13.990000	0	0	0	NA
9348	00:06:14.470000	0	0	0	NA
9360	00:06:14.950000	0	0	0	NA
9372	00:06:15.430000	0	0	0	NA
9384	00:06:15.910000	0	0	0	NA
9396	00:06:16.390000	0	0	0	NA
9408	00:06:16.870000	0	0	0	NA
9420	00:06:17.360000	0	0	0	NA
9432	00:06:17.840000	0	0	0	NA
9444	00:06:18.320000	0	0	0	NA
9456	00:06:18.800000	0	0	0	NA
9468	00:06:19.280000	0	0	0	NA
9480	00:06:19.760000	0	0	0	NA
9492	00:06:20.240000	0	0	0	NA
9504	00:06:20.720000	0	0	0	NA
9516	00:06:21.200000	0	0	0	NA
9528	00:06:21.680000	0	0	0	NA
9540	00:06:22.160000	0	0	0	NA
9552	00:06:22.640000	0	0	0	NA
9564	00:06:23.120000	0	0	0	NA
9576	00:06:23.600000	0	0	0	NA
9588	00:06:24.080000	0	0	0	NA
9600	00:06:24.570000	4	0	0	NA
9612	00:06:25.050000	2	0	0	NA
9624	00:06:25.530000	0	0	0	NA
9636	00:06:26.010000	0	0	0	NA
9648	00:06:26.490000	0	0	0	NA
9660	00:06:26.970000	0	0	0	NA
9672	00:06:27.450000	0	0	0	NA
9684	00:06:27.930000	0	0	0	NA
9696	00:06:28.410000	0	0	0	NA
9708	00:06:28.890000	0	0	0	NA
9720	00:06:29.370000	0	0	0	NA
9732	00:06:29.850000	0	0	0	NA
9744	00:06:30.330000	0	0	0	NA
9756	00:06:30.810000	0	0	0	NA
9768	00:06:31.290000	0	0	0	NA
9780	00:06:31.780000	2	0	0	NA
9792	00:06:32.260000	0	0	0	NA
9804	00:06:32.740000	0	0	0	NA
9816	00:06:33.220000	0	0	0	NA
9828	00:06:33.700000	0	0	0	NA
9840	00:06:34.180000	0	0	0	NA
9852	00:06:34.660000	0	0	0	NA
9864	00:06:35.140000	0	0	0	NA
9876	00:06:35.620000	0	0	0	NA
9888	00:06:36.100000	0	0	0	NA
9900	00:06:36.580000	0	0	0	NA
9912	00:06:37.060000	0	0	0	NA
9924	00:06:37.540000	0	0	0	NA
9936	00:06:38.020000	0	0	0	NA
9948	00:06:38.500000	0	0	0	NA
9960	00:06:38.990000	0	0	0	NA
9972	00:06:39.470000	1	0	0	NA
9984	00:06:39.950000	0	0	0	NA
9996	00:06:40.430000	0	0	0	NA
10008	00:06:40.910000	0	0	0	NA
10020	00:06:41.390000	0	0	0	NA
10032	00:06:41.870000	0	0	0	NA
10044	00:06:42.350000	0	0	0	NA
10056	00:06:42.830000	0	0	0	NA
10068	00:06:43.310000	0	0	0	NA
10080	00:06:43.790000	0	0	0	NA
10092	00:06:44.270000	0	0	0	NA
10104	00:06:44.750000	0	0	0	NA
10116	00:06:45.230000	0	0	0	NA
10128	00:06:45.710000	0	0	0	NA
10140	00:06:46.200000	0	0	0	NA
10152	00:06:46.680000	0	0	0	NA
10164	00:06:47.160000	0	0	0	NA
10176	00:06:47.640000	0	0	0	NA
10188	00:06:48.120000	0	0	0	NA
10200	00:06:48.600000	0	0	0	NA
10212	00:06:49.080000	0	0	0	NA
10224	00:06:49.560000	0	0	0	NA
10236	00:06:50.040000	0	0	0	NA
10248	00:06:50.520000	0	0	0	NA
10260	00:06:51	0	0	0	NA
10272	00:06:51.480000	0	0	0	NA
10284	00:06:51.960000	0	0	0	NA
10296	00:06:52.440000	0	0	0	NA
10308	00:06:52.920000	0	0	0	NA
10320	00:06:53.410000	0	0	0	NA
10332	00:06:53.890000	0	0	0	NA
10344	00:06:54.370000	0	0	0	NA
10356	00:06:54.850000	0	0	0	NA
10368	00:06:55.330000	0	0	0	NA
10380	00:06:55.810000	0	0	0	NA
10392	00:06:56.290000	0	0	0	NA
10404	00:06:56.770000	0	0	0	NA
10416	00:06:57.250000	0	0	0	NA
10428	00:06:57.730000	0	0	0	NA
10440	00:06:58.210000	0	0	0	NA
10452	00:06:58.690000	0	0	0	NA
10464	00:06:59.170000	0	0	0	NA
10476	00:06:59.650000	0	0	0	NA
10488	00:07:00.130000	1	0	0	NA
10500	00:07:00.620000	0	0	0	NA
10512	00:07:01.100000	0	0	0	NA
10524	00:07:01.580000	0	0	0	NA
10536	00:07:02.060000	0	0	0	NA
10548	00:07:02.540000	0	0	0	NA
10560	00:07:03.020000	0	0	0	NA
10572	00:07:03.500000	0	0	0	NA
10584	00:07:03.980000	0	0	0	NA
10596	00:07:04.460000	0	0	0	NA
10608	00:07:04.940000	0	0	0	NA
10620	00:07:05.420000	0	0	0	NA
10632	00:07:05.900000	0	0	0	NA
10644	00:07:06.380000	0	0	0	NA
10656	00:07:06.860000	0	0	0	NA
10668	00:07:07.340000	0	0	0	NA
10680	00:07:07.830000	0	0	0	NA
10692	00:07:08.310000	0	0	0	NA
10704	00:07:08.790000	0	0	0	NA
10716	00:07:09.270000	0	0	0	NA
10728	00:07:09.750000	0	0	0	NA
10740	00:07:10.230000	0	0	0	NA
10752	00:07:10.710000	0	0	0	NA
10764	00:07:11.190000	0	0	0	NA
10776	00:07:11.670000	0	0	0	NA
10788	00:07:12.150000	0	0	0	NA
10800	00:07:12.630000	1	0	0	NA
10812	00:07:13.110000	0	0	0	NA
10824	00:07:13.590000	0	0	0	NA
10836	00:07:14.070000	0	0	0	NA
10848	00:07:14.550000	0	0	0	NA
10860	00:07:15.040000	0	0	0	NA
10872	00:07:15.520000	1	0	0	NA
10884	00:07:16	0	0	0	NA
10896	00:07:16.480000	0	0	0	NA
10908	00:07:16.960000	0	0	0	NA
10920	00:07:17.440000	0	0	0	NA
10932	00:07:17.920000	0	0	0	NA
10944	00:07:18.400000	0	0	0	NA
10956	00:07:18.880000	0	0	0	NA
10968	00:07:19.360000	0	0	0	NA
10980	00:07:19.840000	1	0	0	NA
10992	00:07:20.320000	0	0	0	NA
11004	00:07:20.800000	0	0	0	NA
11016	00:07:21.280000	0	0	0	NA
11028	00:07:21.760000	1	0	0	NA
11040	00:07:22.250000	0	0	0	NA
11052	00:07:22.730000	0	0	0	NA
11064	00:07:23.210000	0	0	0	NA
11076	00:07:23.690000	0	0	0	NA
11088	00:07:24.170000	0	0	0	NA
11100	00:07:24.650000	1	0	0	NA
11112	00:07:25.130000	0	0	0	NA
11124	00:07:25.610000	1	0	0	NA
11136	00:07:26.090000	0	0	0	NA
11148	00:07:26.570000	0	0	0	NA
11160	00:07:27.050000	0	0	0	NA
11172	00:07:27.530000	0	0	0	NA
11184	00:07:28.010000	0	0	0	NA
11196	00:07:28.490000	0	0	0	NA
11208	00:07:28.970000	0	0	0	NA
11220	00:07:29.450000	0	0	0	NA
11232	00:07:29.940000	0	0	0	NA
11244	00:07:30.420000	2	0	0	NA
11256	00:07:30.900000	5	0	0	NA
11268	00:07:31.380000	8	0	0	NA
11280	00:07:31.860000	6	0	0	NA
11292	00:07:32.340000	0	0	0	NA
11304	00:07:32.820000	0	0	0	NA
11316	00:07:33.300000	0	0	0	NA
11328	00:07:33.780000	0	0	0	NA
11340	00:07:34.260000	1	0	0	NA
11352	00:07:34.740000	1	0	0	NA
11364	00:07:35.220000	0	0	0	NA
11376	00:07:35.700000	0	0	0	NA
11388	00:07:36.180000	0	0	0	NA
11400	00:07:36.660000	1	0	0	NA
11412	00:07:37.150000	0	0	0	NA
11424	00:07:37.630000	0	0	0	NA
11436	00:07:38.110000	0	0	0	NA
11448	00:07:38.590000	0	0	0	NA
11460	00:07:39.070000	0	0	0	NA
11472	00:07:39.550000	0	0	0	NA
11484	00:07:40.030000	0	0	0	NA
11496	00:07:40.510000	0	0	0	NA
11508	00:07:40.990000	0	0	0	NA
11520	00:07:41.470000	0	0	0	NA
11532	00:07:41.950000	1	0	0	NA
11544	00:07:42.430000	0	0	0	NA
11556	00:07:42.910000	0	0	0	NA
11568	00:07:43.390000	0	0	0	NA
11580	00:07:43.870000	0	0	0	NA
11592	00:07:44.360000	0	0	0	NA
11604	00:07:44.840000	0	0	0	NA
11616	00:07:45.320000	0	0	0	NA
11628	00:07:45.800000	0	0	0	NA
11640	00:07:46.280000	0	0	0	NA
11652	00:07:46.760000	0	0	0	NA
11664	00:07:47.240000	0	0	0	NA
11676	00:07:47.720000	0	0	0	NA
11688	00:07:48.200000	0	0	0	NA
11700	00:07:48.680000	1	0	0	NA
11712	00:07:49.160000	1	0	0	NA
11724	00:07:49.640000	0	0	0	NA
11736	00:07:50.120000	0	0	0	NA
11748	00:07:50.600000	0	0	0	NA
11760	00:07:51.080000	0	0	0	NA
11772	00:07:51.570000	0	0	0	NA
11784	00:07:52.050000	0	0	0	NA
11796	00:07:52.530000	0	0	0	NA
11808	00:07:53.010000	0	0	0	NA
11820	00:07:53.490000	0	0	0	NA
11832	00:07:53.970000	0	0	0	NA
11844	00:07:54.450000	0	0	0	NA
11856	00:07:54.930000	0	0	0	NA
11868	00:07:55.410000	0	0	0	NA
11880	00:07:55.890000	0	0	0	NA
11892	00:07:56.370000	0	0	0	NA
11904	00:07:56.850000	0	0	0	NA
11916	00:07:57.330000	0	0	0	NA
11928	00:07:57.810000	0	0	0	NA
11940	00:07:58.290000	0	0	0	NA
11952	00:07:58.780000	0	0	0	NA
11964	00:07:59.260000	1	0	0	NA
11976	00:07:59.740000	0	0	0	NA
11988	00:08:00.220000	0	0	0	NA
12000	00:08:00.700000	0	0	0	NA
12012	00:08:01.180000	0	0	0	NA
12024	00:08:01.660000	0	0	0	NA
12036	00:08:02.140000	0	0	0	NA
12048	00:08:02.620000	0	0	0	NA
12060	00:08:03.100000	0	0	0	NA
12072	00:08:03.580000	0	0	0	NA
12084	00:08:04.060000	0	0	0	NA
12096	00:08:04.540000	0	0	0	NA
12108	00:08:05.020000	0	0	0	NA
12120	00:08:05.500000	1	0	0	NA
12132	00:08:05.990000	0	0	0	NA
12144	00:08:06.470000	0	0	0	NA
12156	00:08:06.950000	0	0	0	NA
12168	00:08:07.430000	0	0	0	NA
12180	00:08:07.910000	0	0	0	NA
12192	00:08:08.390000	0	0	0	NA
12204	00:08:08.870000	3	0	0	NA
12216	00:08:09.350000	1	0	0	NA
12228	00:08:09.830000	0	0	0	NA
12240	00:08:10.310000	0	0	0	NA
12252	00:08:10.790000	0	0	0	NA
12264	00:08:11.270000	0	0	0	NA
12276	00:08:11.750000	0	0	0	NA
12288	00:08:12.230000	0	0	0	NA
12300	00:08:12.710000	1	0	0	NA
12312	00:08:13.200000	0	0	0	NA
12324	00:08:13.680000	0	0	0	NA
12336	00:08:14.160000	0	0	0	NA
12348	00:08:14.640000	0	0	0	NA
12360	00:08:15.120000	0	0	0	NA
12372	00:08:15.600000	0	0	0	NA
12384	00:08:16.080000	0	0	0	NA
12396	00:08:16.560000	0	0	0	NA
12408	00:08:17.040000	0	0	0	NA
12420	00:08:17.520000	0	0	0	NA
12432	00:08:18	0	0	0	NA
12444	00:08:18.480000	0	0	0	NA
12456	00:08:18.960000	0	0	0	NA
12468	00:08:19.440000	0	0	0	NA
12480	00:08:19.920000	0	0	0	NA
12492	00:08:20.410000	0	0	0	NA
12504	00:08:20.890000	0	0	0	NA
12516	00:08:21.370000	0	0	0	NA
12528	00:08:21.850000	0	0	0	NA
12540	00:08:22.330000	0	0	0	NA
12552	00:08:22.810000	0	0	0	NA
12564	00:08:23.290000	0	0	0	NA
12576	00:08:23.770000	0	0	0	NA
12588	00:08:24.250000	0	0	0	NA
12600	00:08:24.730000	0	0	0	NA
12612	00:08:25.210000	0	0	0	NA
12624	00:08:25.690000	0	0	0	NA
12636	00:08:26.170000	0	0	0	NA
12648	00:08:26.650000	0	0	0	NA
12660	00:08:27.130000	0	0	0	NA
12672	00:08:27.620000	0	0	0	NA
12684	00:08:28.100000	0	0	0	NA
12696	00:08:28.580000	0	0	0	NA
12708	00:08:29.060000	0	0	0	NA
12720	00:08:29.540000	0	0	0	NA
12732	00:08:30.020000	0	0	0	NA
12744	00:08:30.500000	1	0	0	NA
12756	00:08:30.980000	0	0	0	NA
12768	00:08:31.460000	0	0	0	NA
12780	00:08:31.940000	0	0	0	NA
12792	00:08:32.420000	0	0	0	NA
12804	00:08:32.900000	0	0	0	NA
12816	00:08:33.380000	0	0	0	NA
12828	00:08:33.860000	0	0	0	NA
12840	00:08:34.340000	0	0	0	NA
12852	00:08:34.830000	0	0	0	NA
12864	00:08:35.310000	0	0	0	NA
12876	00:08:35.790000	0	0	0	NA
12888	00:08:36.270000	0	0	0	NA
12900	00:08:36.750000	0	0	0	NA
12912	00:08:37.230000	0	0	0	NA
12924	00:08:37.710000	0	0	0	NA
12936	00:08:38.190000	0	0	0	NA
12948	00:08:38.670000	0	0	0	NA
12960	00:08:39.150000	0	0	0	NA
12972	00:08:39.630000	1	0	0	NA
12984	00:08:40.110000	2	0	0	NA
12996	00:08:40.590000	0	0	0	NA
13008	00:08:41.070000	0	0	0	NA
13020	00:08:41.550000	0	0	0	NA
13032	00:08:42.040000	0	0	0	NA
13044	00:08:42.520000	0	0	0	NA
13056	00:08:43	0	0	0	NA
13068	00:08:43.480000	0	0	0	NA
13080	00:08:43.960000	0	0	0	NA
13092	00:08:44.440000	0	0	0	NA
13104	00:08:44.920000	0	0	0	NA
13116	00:08:45.400000	0	0	0	NA
13128	00:08:45.880000	0	0	0	NA
13140	00:08:46.360000	0	0	0	NA
13152	00:08:46.840000	0	0	0	NA
13164	00:08:47.320000	1	0	0	NA
13176	00:08:47.800000	0	0	0	NA
13188	00:08:48.280000	0	0	0	NA
13200	00:08:48.760000	0	0	0	NA
13212	00:08:49.250000	0	0	0	NA
13224	00:08:49.730000	0	0	0	NA
13236	00:08:50.210000	0	0	0	NA
13248	00:08:50.690000	0	0	0	NA
13260	00:08:51.170000	1	0	0	NA
13272	00:08:51.650000	0	0	0	NA
13284	00:08:52.130000	0	0	0	NA
13296	00:08:52.610000	0	0	0	NA
13308	00:08:53.090000	0	0	0	NA
13320	00:08:53.570000	0	0	0	NA
13332	00:08:54.050000	0	0	0	NA
13344	00:08:54.530000	0	0	0	NA
13356	00:08:55.010000	0	0	0	NA
13368	00:08:55.490000	0	0	0	NA
13380	00:08:55.970000	0	0	0	NA
13392	00:08:56.450000	0	0	0	NA
13404	00:08:56.940000	0	0	0	NA
13416	00:08:57.420000	0	0	0	NA
13428	00:08:57.900000	0	0	0	NA
13440	00:08:58.380000	0	0	0	NA
13452	00:08:58.860000	0	0	0	NA
13464	00:08:59.340000	0	0	0	NA
13476	00:08:59.820000	0	0	0	NA
13488	00:09:00.300000	0	0	0	NA
13500	00:09:00.780000	0	0	0	NA
13512	00:09:01.260000	0	0	0	NA
13524	00:09:01.740000	0	0	0	NA
13536	00:09:02.220000	0	0	0	NA
13548	00:09:02.700000	0	0	0	NA
13560	00:09:03.180000	0	0	0	NA
13572	00:09:03.660000	0	0	0	NA
13584	00:09:04.150000	0	0	0	NA
13596	00:09:04.630000	0	0	0	NA
13608	00:09:05.110000	0	0	0	NA
13620	00:09:05.590000	0	0	0	NA
13632	00:09:06.070000	0	0	0	NA
13644	00:09:06.550000	0	0	0	NA
13656	00:09:07.030000	0	0	0	NA
13668	00:09:07.510000	0	0	0	NA
13680	00:09:07.990000	0	0	0	NA
13692	00:09:08.470000	0	0	0	NA
13704	00:09:08.950000	0	0	0	NA
13716	00:09:09.430000	0	0	0	NA
13728	00:09:09.910000	0	0	0	NA
13740	00:09:10.390000	0	0	0	NA
13752	00:09:10.870000	0	0	0	NA
13764	00:09:11.360000	0	0	0	NA
13776	00:09:11.840000	0	0	0	NA
13788	00:09:12.320000	0	0	0	NA
13800	00:09:12.800000	0	0	0	NA
13812	00:09:13.280000	0	0	0	NA
13824	00:09:13.760000	0	0	0	NA
13836	00:09:14.240000	0	0	0	NA
13848	00:09:14.720000	0	0	0	NA
13860	00:09:15.200000	0	0	0	NA
13872	00:09:15.680000	0	0	0	NA
13884	00:09:16.160000	0	0	0	NA
13896	00:09:16.640000	0	0	0	NA
13908	00:09:17.120000	0	0	0	NA
13920	00:09:17.600000	0	0	0	NA
13932	00:09:18.080000	0	0	0	NA
13944	00:09:18.570000	0	0	0	NA
13956	00:09:19.050000	0	0	0	NA
13968	00:09:19.530000	0	0	0	NA
13980	00:09:20.010000	0	0	0	NA
13992	00:09:20.490000	0	0	0	NA
14004	00:09:20.970000	0	0	0	NA
14016	00:09:21.450000	0	0	0	NA
14028	00:09:21.930000	0	0	0	NA
14040	00:09:22.410000	0	0	0	NA
14052	00:09:22.890000	0	0	0	NA
14064	00:09:23.370000	0	0	0	NA
14076	00:09:23.850000	0	0	0	NA
14088	00:09:24.330000	0	0	0	NA
14100	00:09:24.810000	0	0	0	NA
14112	00:09:25.290000	0	0	0	NA
14124	00:09:25.780000	0	0	0	NA
14136	00:09:26.260000	0	0	0	NA
14148	00:09:26.740000	0	0	0	NA
14160	00:09:27.220000	0	0	0	NA
14172	00:09:27.700000	0	0	0	NA
14184	00:09:28.180000	0	0	0	NA
14196	00:09:28.660000	0	0	0	NA
14208	00:09:29.140000	0	0	0	NA
14220	00:09:29.620000	0	0	0	NA
14232	00:09:30.100000	0	0	0	NA
14244	00:09:30.580000	0	0	0	NA
14256	00:09:31.060000	0	0	0	NA
14268	00:09:31.540000	0	0	0	NA
14280	00:09:32.020000	0	0	0	NA
14292	00:09:32.500000	0	0	0	NA
14304	00:09:32.990000	0	0	0	NA
14316	00:09:33.470000	0	0	0	NA
14328	00:09:33.950000	0	0	0	NA
14340	00:09:34.430000	0	0	0	NA
14352	00:09:34.910000	0	0	0	NA
14364	00:09:35.390000	0	0	0	NA
14376	00:09:35.870000	0	0	0	NA
14388	00:09:36.350000	0	0	0	NA
14400	00:09:36.830000	0	0	0	NA
14412	00:09:37.310000	2	0	0	NA
14424	00:09:37.790000	0	0	0	NA
14436	00:09:38.270000	0	0	0	NA
14448	00:09:38.750000	1	0	0	NA
14460	00:09:39.230000	0	0	0	NA
14472	00:09:39.710000	0	0	0	NA
14484	00:09:40.200000	0	0	0	NA
14496	00:09:40.680000	0	0	0	NA
14508	00:09:41.160000	0	0	0	NA
14520	00:09:41.640000	0	0	0	NA
14532	00:09:42.120000	0	0	0	NA
14544	00:09:42.600000	0	0	0	NA
14556	00:09:43.080000	0	0	0	NA
14568	00:09:43.560000	0	0	0	NA
14580	00:09:44.040000	0	0	0	NA
14592	00:09:44.520000	0	0	0	NA
14604	00:09:45	0	0	0	NA
14616	00:09:45.480000	0	0	0	NA
14628	00:09:45.960000	0	0	0	NA
14640	00:09:46.440000	0	0	0	NA
14652	00:09:46.920000	0	0	0	NA
14664	00:09:47.410000	0	0	0	NA
14676	00:09:47.890000	0	0	0	NA
14688	00:09:48.370000	0	0	0	NA
14700	00:09:48.850000	0	0	0	NA
14712	00:09:49.330000	2	0	0	NA
14724	00:09:49.810000	1	0	0	NA
14736	00:09:50.290000	0	0	0	NA
14748	00:09:50.770000	0	0	0	NA
14760	00:09:51.250000	0	0	0	NA
14772	00:09:51.730000	0	0	0	NA
14784	00:09:52.210000	0	0	0	NA
14796	00:09:52.690000	0	0	0	NA
14808	00:09:53.170000	0	0	0	NA
14820	00:09:53.650000	0	0	0	NA
14832	00:09:54.130000	0	0	0	NA
14844	00:09:54.620000	0	0	0	NA
14856	00:09:55.100000	0	0	0	NA
14868	00:09:55.580000	0	0	0	NA
14880	00:09:56.060000	0	0	0	NA
14892	00:09:56.540000	0	0	0	NA
14904	00:09:57.020000	0	0	0	NA
14916	00:09:57.500000	0	0	0	NA
14928	00:09:57.980000	0	0	0	NA
14940	00:09:58.460000	0	0	0	NA
14952	00:09:58.940000	0	0	0	NA
14964	00:09:59.420000	0	0	0	NA
14976	00:09:59.900000	0	0	0	NA
14988	00:10:00.380000	0	0	0	NA
15000	00:10:00.860000	2	0	0	NA
15012	00:10:01.340000	1	0	0	NA
15024	00:10:01.830000	0	0	0	NA
15036	00:10:02.310000	0	0	0	NA
15048	00:10:02.790000	0	0	0	NA
15060	00:10:03.270000	0	0	0	NA
15072	00:10:03.750000	0	0	0	NA
15084	00:10:04.230000	0	0	0	NA
15096	00:10:04.710000	0	0	0	NA
15108	00:10:05.190000	0	0	0	NA
15120	00:10:05.670000	0	0	0	NA
15132	00:10:06.150000	0	0	0	NA
15144	00:10:06.630000	0	0	0	NA
15156	00:10:07.110000	0	0	0	NA
15168	00:10:07.590000	0	0	0	NA
15180	00:10:08.070000	0	0	0	NA
15192	00:10:08.550000	0	0	0	NA
15204	00:10:09.040000	0	0	0	NA
15216	00:10:09.520000	0	0	0	NA
15228	00:10:10	0	0	0	NA
15240	00:10:10.480000	0	0	0	NA
15252	00:10:10.960000	0	0	0	NA
15264	00:10:11.440000	0	0	0	NA
15276	00:10:11.920000	0	0	0	NA
15288	00:10:12.400000	0	0	0	NA
15300	00:10:12.880000	0	0	0	NA
15312	00:10:13.360000	0	0	0	NA
15324	00:10:13.840000	0	0	0	NA
15336	00:10:14.320000	0	0	0	NA
15348	00:10:14.800000	0	0	0	NA
15360	00:10:15.280000	0	0	0	NA
15372	00:10:15.760000	0	0	0	NA
15384	00:10:16.250000	0	0	0	NA
15396	00:10:16.730000	0	0	0	NA
15408	00:10:17.210000	0	0	0	NA
15420	00:10:17.690000	0	0	0	NA
15432	00:10:18.170000	0	0	0	NA
15444	00:10:18.650000	0	0	0	NA
15456	00:10:19.130000	0	0	0	NA
15468	00:10:19.610000	0	0	0	NA
15480	00:10:20.090000	0	0	0	NA
15492	00:10:20.570000	0	0	0	NA
15504	00:10:21.050000	0	0	0	NA
15516	00:10:21.530000	0	0	0	NA
15528	00:10:22.010000	0	0	0	NA
15540	00:10:22.490000	0	0	0	NA
15552	00:10:22.970000	0	0	0	NA
15564	00:10:23.450000	0	0	0	NA
15576	00:10:23.940000	0	0	0	NA
15588	00:10:24.420000	0	0	0	NA
15600	00:10:24.900000	1	0	0	NA
15612	00:10:25.380000	0	0	0	NA
15624	00:10:25.860000	0	0	0	NA
15636	00:10:26.340000	0	0	0	NA
15648	00:10:26.820000	0	0	0	NA
15660	00:10:27.300000	0	0	0	NA
15672	00:10:27.780000	0	0	0	NA
15684	00:10:28.260000	0	0	0	NA
15696	00:10:28.740000	0	0	0	NA
15708	00:10:29.220000	0	0	0	NA
15720	00:10:29.700000	0	0	0	NA
15732	00:10:30.180000	0	0	0	NA
15744	00:10:30.660000	0	0	0	NA
15756	00:10:31.150000	0	0	0	NA
15768	00:10:31.630000	0	0	0	NA
15780	00:10:32.110000	0	0	0	NA
15792	00:10:32.590000	0	0	0	NA
15804	00:10:33.070000	0	0	0	NA
15816	00:10:33.550000	0	0	0	NA
15828	00:10:34.030000	0	0	0	NA
15840	00:10:34.510000	0	0	0	NA
15852	00:10:34.990000	0	0	0	NA
15864	00:10:35.470000	0	0	0	NA
15876	00:10:35.950000	0	0	0	NA
15888	00:10:36.430000	0	0	0	NA
15900	00:10:36.910000	0	0	0	NA
15912	00:10:37.390000	0	0	0	NA
15924	00:10:37.870000	0	0	0	NA
15936	00:10:38.360000	0	0	0	NA
15948	00:10:38.840000	0	0	0	NA
15960	00:10:39.320000	0	0	0	NA
15972	00:10:39.800000	0	0	0	NA
15984	00:10:40.280000	0	0	0	NA
15996	00:10:40.760000	0	0	0	NA
16008	00:10:41.240000	0	0	0	NA
16020	00:10:41.720000	0	0	0	NA
16032	00:10:42.200000	0	0	0	NA
16044	00:10:42.680000	0	0	0	NA
16056	00:10:43.160000	0	0	0	NA
16068	00:10:43.640000	0	0	0	NA
16080	00:10:44.120000	0	0	0	NA
16092	00:10:44.600000	0	0	0	NA
16104	00:10:45.080000	0	0	0	NA
16116	00:10:45.570000	0	0	0	NA
16128	00:10:46.050000	0	0	0	NA
16140	00:10:46.530000	0	0	0	NA
16152	00:10:47.010000	0	0	0	NA
16164	00:10:47.490000	0	0	0	NA
16176	00:10:47.970000	0	0	0	NA
16188	00:10:48.450000	0	0	0	NA
16200	00:10:48.930000	0	0	0	NA
16212	00:10:49.410000	0	0	0	NA
16224	00:10:49.890000	1	0	0	NA
16236	00:10:50.370000	0	0	0	NA
16248	00:10:50.850000	0	0	0	NA
16260	00:10:51.330000	0	0	0	NA
16272	00:10:51.810000	0	0	0	NA
16284	00:10:52.290000	0	0	0	NA
16296	00:10:52.780000	0	0	0	NA
16308	00:10:53.260000	0	0	0	NA
16320	00:10:53.740000	0	0	0	NA
16332	00:10:54.220000	0	0	0	NA
16344	00:10:54.700000	0	0	0	NA
16356	00:10:55.180000	0	0	0	NA
16368	00:10:55.660000	0	0	0	NA
16380	00:10:56.140000	0	0	0	NA
16392	00:10:56.620000	0	0	0	NA
16404	00:10:57.100000	0	0	0	NA
16416	00:10:57.580000	0	0	0	NA
16428	00:10:58.060000	0	0	0	NA
16440	00:10:58.540000	0	0	0	NA
16452	00:10:59.020000	0	0	0	NA
16464	00:10:59.500000	0	0	0	NA
16476	00:10:59.990000	0	0	0	NA
16488	00:11:00.470000	0	0	0	NA
16500	00:11:00.950000	0	0	0	NA
16512	00:11:01.430000	0	0	0	NA
16524	00:11:01.910000	0	0	0	NA
16536	00:11:02.390000	0	0	0	NA
16548	00:11:02.870000	0	0	0	NA
16560	00:11:03.350000	0	0	0	NA
16572	00:11:03.830000	0	0	0	NA
16584	00:11:04.310000	0	0	0	NA
16596	00:11:04.790000	0	0	0	NA
16608	00:11:05.270000	0	0	0	NA
16620	00:11:05.750000	0	0	0	NA
16632	00:11:06.230000	0	0	0	NA
16644	00:11:06.710000	0	0	0	NA
16656	00:11:07.200000	0	0	0	NA
16668	00:11:07.680000	0	0	0	NA
16680	00:11:08.160000	0	0	0	NA
16692	00:11:08.640000	0	0	0	NA
16704	00:11:09.120000	0	0	0	NA
16716	00:11:09.600000	0	0	0	NA
16728	00:11:10.080000	0	0	0	NA
16740	00:11:10.560000	0	0	0	NA
16752	00:11:11.040000	0	0	0	NA
16764	00:11:11.520000	0	0	0	NA
16776	00:11:12	0	0	0	NA
16788	00:11:12.480000	0	0	0	NA
16800	00:11:12.960000	0	0	0	NA
16812	00:11:13.440000	0	0	0	NA
16824	00:11:13.920000	0	0	0	NA
16836	00:11:14.410000	0	0	0	NA
16848	00:11:14.890000	0	0	0	NA
16860	00:11:15.370000	0	0	0	NA
16872	00:11:15.850000	0	0	0	NA
16884	00:11:16.330000	0	0	0	NA
16896	00:11:16.810000	0	0	0	NA
16908	00:11:17.290000	0	0	0	NA
16920	00:11:17.770000	0	0	0	NA
16932	00:11:18.250000	0	0	0	NA
16944	00:11:18.730000	0	0	0	NA
16956	00:11:19.210000	0	0	0	NA
16968	00:11:19.690000	0	0	0	NA
16980	00:11:20.170000	0	0	0	NA
16992	00:11:20.650000	0	0	0	NA
17004	00:11:21.130000	0	0	0	NA
17016	00:11:21.620000	0	0	0	NA
17028	00:11:22.100000	0	0	0	NA
17040	00:11:22.580000	0	0	0	NA
17052	00:11:23.060000	0	0	0	NA
17064	00:11:23.540000	0	0	0	NA
17076	00:11:24.020000	0	0	0	NA
17088	00:11:24.500000	0	0	0	NA
17100	00:11:24.980000	1	0	0	NA
17112	00:11:25.460000	0	0	0	NA
17124	00:11:25.940000	0	0	0	NA
17136	00:11:26.420000	1	0	0	NA
17148	00:11:26.900000	0	0	0	NA
17160	00:11:27.380000	0	0	0	NA
17172	00:11:27.860000	0	0	0	NA
17184	00:11:28.340000	0	0	0	NA
17196	00:11:28.830000	0	0	0	NA
17208	00:11:29.310000	0	0	0	NA
17220	00:11:29.790000	0	0	0	NA
17232	00:11:30.270000	0	0	0	NA
17244	00:11:30.750000	0	0	0	NA
17256	00:11:31.230000	0	0	0	NA
17268	00:11:31.710000	0	0	0	NA
17280	00:11:32.190000	0	0	0	NA
17292	00:11:32.670000	0	0	0	NA
17304	00:11:33.150000	0	0	0	NA
17316	00:11:33.630000	0	0	0	NA
17328	00:11:34.110000	0	0	0	NA
17340	00:11:34.590000	0	0	0	NA
17352	00:11:35.070000	1	0	0	NA
17364	00:11:35.550000	1	0	0	NA
17376	00:11:36.040000	0	0	0	NA
17388	00:11:36.520000	0	0	0	NA
17400	00:11:37	0	0	0	NA
17412	00:11:37.480000	1	0	0	NA
17424	00:11:37.960000	0	0	0	NA
17436	00:11:38.440000	0	0	0	NA
17448	00:11:38.920000	0	0	0	NA
17460	00:11:39.400000	0	0	0	NA
17472	00:11:39.880000	0	0	0	NA
17484	00:11:40.360000	0	0	0	NA
17496	00:11:40.840000	0	0	0	NA
17508	00:11:41.320000	0	0	0	NA
17520	00:11:41.800000	0	0	0	NA
17532	00:11:42.280000	0	0	0	NA
17544	00:11:42.760000	0	0	0	NA
17556	00:11:43.250000	0	0	0	NA
17568	00:11:43.730000	0	0	0	NA
17580	00:11:44.210000	0	0	0	NA
17592	00:11:44.690000	0	0	0	NA
17604	00:11:45.170000	0	0	0	NA
17616	00:11:45.650000	0	0	0	NA
17628	00:11:46.130000	0	0	0	NA
17640	00:11:46.610000	0	0	0	NA
17652	00:11:47.090000	0	0	0	NA
17664	00:11:47.570000	0	0	0	NA
17676	00:11:48.050000	0	0	0	NA
17688	00:11:48.530000	0	0	0	NA
17700	00:11:49.010000	1	0	0	NA
17712	00:11:49.490000	0	0	0	NA
17724	00:11:49.970000	0	0	0	NA
17736	00:11:50.450000	0	0	0	NA
17748	00:11:50.940000	0	0	0	NA
17760	00:11:51.420000	0	0	0	NA
17772	00:11:51.900000	0	0	0	NA
17784	00:11:52.380000	0	0	0	NA
17796	00:11:52.860000	0	0	0	NA
17808	00:11:53.340000	0	0	0	NA
17820	00:11:53.820000	0	0	0	NA
17832	00:11:54.300000	0	0	0	NA
17844	00:11:54.780000	0	0	0	NA
17856	00:11:55.260000	0	0	0	NA
17868	00:11:55.740000	0	0	0	NA
17880	00:11:56.220000	0	0	0	NA
17892	00:11:56.700000	0	0	0	NA
17904	00:11:57.180000	0	0	0	NA
17916	00:11:57.660000	0	0	0	NA
17928	00:11:58.150000	0	0	0	NA
17940	00:11:58.630000	0	0	0	NA
17952	00:11:59.110000	0	0	0	NA
17964	00:11:59.590000	0	0	0	NA
17976	00:12:00.070000	0	0	0	NA
17988	00:12:00.550000	0	0	0	NA
18000	00:12:01.030000	1	0	0	NA
18012	00:12:01.510000	1	0	0	NA
18024	00:12:01.990000	0	0	0	NA
18036	00:12:02.470000	0	0	0	NA
18048	00:12:02.950000	0	0	0	NA
18060	00:12:03.430000	0	0	0	NA
18072	00:12:03.910000	0	0	0	NA
18084	00:12:04.390000	0	0	0	NA
18096	00:12:04.870000	0	0	0	NA
18108	00:12:05.360000	0	0	0	NA
18120	00:12:05.840000	0	0	0	NA
18132	00:12:06.320000	0	0	0	NA
18144	00:12:06.800000	0	0	0	NA
18156	00:12:07.280000	0	0	0	NA
18168	00:12:07.760000	0	0	0	NA
18180	00:12:08.240000	0	0	0	NA
18192	00:12:08.720000	0	0	0	NA
18204	00:12:09.200000	0	0	0	NA
18216	00:12:09.680000	0	0	0	NA
18228	00:12:10.160000	0	0	0	NA
18240	00:12:10.640000	0	0	0	NA
18252	00:12:11.120000	0	0	0	NA
18264	00:12:11.600000	0	0	0	NA
18276	00:12:12.080000	0	0	0	NA
18288	00:12:12.570000	0	0	0	NA
18300	00:12:13.050000	0	0	0	NA
18312	00:12:13.530000	0	0	0	NA
18324	00:12:14.010000	0	0	0	NA
18336	00:12:14.490000	0	0	0	NA
18348	00:12:14.970000	0	0	0	NA
18360	00:12:15.450000	0	0	0	NA
18372	00:12:15.930000	0	0	0	NA
18384	00:12:16.410000	0	0	0	NA
18396	00:12:16.890000	0	0	0	NA
18408	00:12:17.370000	0	0	0	NA
18420	00:12:17.850000	0	0	0	NA
18432	00:12:18.330000	0	0	0	NA
18444	00:12:18.810000	0	0	0	NA
18456	00:12:19.290000	0	0	0	NA
18468	00:12:19.780000	0	0	0	NA
18480	00:12:20.260000	0	0	0	NA
18492	00:12:20.740000	0	0	0	NA
18504	00:12:21.220000	0	0	0	NA
18516	00:12:21.700000	0	0	0	NA
18528	00:12:22.180000	0	0	0	NA
18540	00:12:22.660000	0	0	0	NA
18552	00:12:23.140000	0	0	0	NA
18564	00:12:23.620000	0	0	0	NA
18576	00:12:24.100000	0	0	0	NA
18588	00:12:24.580000	0	0	0	NA
18600	00:12:25.060000	0	0	0	NA
18612	00:12:25.540000	0	0	0	NA
18624	00:12:26.020000	0	0	0	NA
18636	00:12:26.500000	0	0	0	NA
18648	00:12:26.990000	0	0	0	NA
18660	00:12:27.470000	0	0	0	NA
18672	00:12:27.950000	0	0	0	NA
18684	00:12:28.430000	0	0	0	NA
18696	00:12:28.910000	0	0	0	NA
18708	00:12:29.390000	0	0	0	NA
18720	00:12:29.870000	0	0	0	NA
18732	00:12:30.350000	0	0	0	NA
18744	00:12:30.830000	0	0	0	NA
18756	00:12:31.310000	0	0	0	NA
18768	00:12:31.790000	0	0	0	NA
18780	00:12:32.270000	0	0	0	NA
18792	00:12:32.750000	0	0	0	NA
18804	00:12:33.230000	0	0	0	NA
18816	00:12:33.710000	0	0	0	NA
18828	00:12:34.200000	0	0	0	NA
18840	00:12:34.680000	0	0	0	NA
18852	00:12:35.160000	0	0	0	NA
18864	00:12:35.640000	0	0	0	NA
18876	00:12:36.120000	0	0	0	NA
18888	00:12:36.600000	0	0	0	NA
18900	00:12:37.080000	0	0	0	NA
18912	00:12:37.560000	0	0	0	NA
18924	00:12:38.040000	0	0	0	NA
18936	00:12:38.520000	0	0	0	NA
18948	00:12:39	0	0	0	NA
18960	00:12:39.480000	0	0	0	NA
18972	00:12:39.960000	0	0	0	NA
18984	00:12:40.440000	0	0	0	NA
18996	00:12:40.920000	0	0	0	NA
19008	00:12:41.410000	0	0	0	NA
19020	00:12:41.890000	0	0	0	NA
19032	00:12:42.370000	0	0	0	NA
19044	00:12:42.850000	0	0	0	NA
19056	00:12:43.330000	0	0	0	NA
19068	00:12:43.810000	0	0	0	NA
19080	00:12:44.290000	0	0	0	NA
19092	00:12:44.770000	0	0	0	NA
19104	00:12:45.250000	0	0	0	NA
19116	00:12:45.730000	0	0	0	NA
19128	00:12:46.210000	0	0	0	NA
19140	00:12:46.690000	0	0	0	NA
19152	00:12:47.170000	0	0	0	NA
19164	00:12:47.650000	0	0	0	NA
19176	00:12:48.130000	0	0	0	NA
19188	00:12:48.620000	0	0	0	NA
19200	00:12:49.100000	0	0	0	NA
19212	00:12:49.580000	0	0	0	NA
19224	00:12:50.060000	0	0	0	NA
19236	00:12:50.540000	0	0	0	NA
19248	00:12:51.020000	0	0	0	NA
19260	00:12:51.500000	0	0	0	NA
19272	00:12:51.980000	0	0	0	NA
19284	00:12:52.460000	0	0	0	NA
19296	00:12:52.940000	0	0	0	NA
19308	00:12:53.420000	0	0	0	NA
19320	00:12:53.900000	0	0	0	NA
19332	00:12:54.380000	0	0	0	NA
19344	00:12:54.860000	0	0	0	NA
19356	00:12:55.340000	0	0	0	NA
19368	00:12:55.830000	0	0	0	NA
19380	00:12:56.310000	0	0	0	NA
19392	00:12:56.790000	0	0	0	NA
19404	00:12:57.270000	0	0	0	NA
19416	00:12:57.750000	0	0	0	NA
19428	00:12:58.230000	0	0	0	NA
19440	00:12:58.710000	0	0	0	NA
19452	00:12:59.190000	0	0	0	NA
19464	00:12:59.670000	0	0	0	NA
19476	00:13:00.150000	0	0	0	NA
19488	00:13:00.630000	0	0	0	NA
19500	00:13:01.110000	0	0	0	NA
19512	00:13:01.590000	0	0	0	NA
19524	00:13:02.070000	0	0	0	NA
19536	00:13:02.550000	0	0	0	NA
19548	00:13:03.040000	0	0	0	NA
19560	00:13:03.520000	0	0	0	NA
19572	00:13:04	0	0	0	NA
19584	00:13:04.480000	0	0	0	NA
19596	00:13:04.960000	0	0	0	NA
19608	00:13:05.440000	0	0	0	NA
19620	00:13:05.920000	0	0	0	NA
19632	00:13:06.400000	0	0	0	NA
19644	00:13:06.880000	0	0	0	NA
19656	00:13:07.360000	0	0	0	NA
19668	00:13:07.840000	0	0	0	NA
19680	00:13:08.320000	0	0	0	NA
19692	00:13:08.800000	0	0	0	NA
19704	00:13:09.280000	0	0	0	NA
19716	00:13:09.760000	0	0	0	NA
19728	00:13:10.250000	0	0	0	NA
19740	00:13:10.730000	0	0	0	NA
19752	00:13:11.210000	0	0	0	NA
19764	00:13:11.690000	0	0	0	NA
19776	00:13:12.170000	0	0	0	NA
19788	00:13:12.650000	0	0	0	NA
19800	00:13:13.130000	0	0	0	NA
19812	00:13:13.610000	0	0	0	NA
19824	00:13:14.090000	0	0	0	NA
19836	00:13:14.570000	0	0	0	NA
19848	00:13:15.050000	0	0	0	NA
19860	00:13:15.530000	0	0	0	NA
19872	00:13:16.010000	0	0	0	NA
19884	00:13:16.490000	0	0	0	NA
19896	00:13:16.970000	0	0	0	NA
19908	00:13:17.450000	0	0	0	NA
19920	00:13:17.940000	0	0	0	NA
19932	00:13:18.420000	0	0	0	NA
19944	00:13:18.900000	0	0	0	NA
19956	00:13:19.380000	0	0	0	NA
19968	00:13:19.860000	0	0	0	NA
19980	00:13:20.340000	0	0	0	NA
19992	00:13:20.820000	0	0	0	NA
20004	00:13:21.300000	0	0	0	NA
20016	00:13:21.780000	0	0	0	NA
20028	00:13:22.260000	0	0	0	NA
20040	00:13:22.740000	0	0	0	NA
20052	00:13:23.220000	0	0	0	NA
20064	00:13:23.700000	0	0	0	NA
20076	00:13:24.180000	0	0	0	NA
20088	00:13:24.660000	0	0	0	NA
20100	00:13:25.150000	0	0	0	NA
20112	00:13:25.630000	0	0	0	NA
20124	00:13:26.110000	1	0	0	NA
20136	00:13:26.590000	0	0	0	NA
20148	00:13:27.070000	0	0	0	NA
20160	00:13:27.550000	0	0	0	NA
20172	00:13:28.030000	0	0	0	NA
20184	00:13:28.510000	0	0	0	NA
20196	00:13:28.990000	0	0	0	NA
20208	00:13:29.470000	0	0	0	NA
20220	00:13:29.950000	0	0	0	NA
20232	00:13:30.430000	0	0	0	NA
20244	00:13:30.910000	0	0	0	NA
20256	00:13:31.390000	0	0	0	NA
20268	00:13:31.870000	0	0	0	NA
20280	00:13:32.360000	0	0	0	NA
20292	00:13:32.840000	0	0	0	NA
20304	00:13:33.320000	0	0	0	NA
20316	00:13:33.800000	0	0	0	NA
20328	00:13:34.280000	0	0	0	NA
20340	00:13:34.760000	0	0	0	NA
20352	00:13:35.240000	0	0	0	NA
20364	00:13:35.720000	0	0	0	NA
20376	00:13:36.200000	0	0	0	NA
20388	00:13:36.680000	0	0	0	NA
20400	00:13:37.160000	0	0	0	NA
20412	00:13:37.640000	0	0	0	NA
20424	00:13:38.120000	1	0	0	NA
20436	00:13:38.600000	0	0	0	NA
20448	00:13:39.080000	0	0	0	NA
20460	00:13:39.570000	0	0	0	NA
20472	00:13:40.050000	0	0	0	NA
20484	00:13:40.530000	0	0	0	NA
20496	00:13:41.010000	0	0	0	NA
20508	00:13:41.490000	0	0	0	NA
20520	00:13:41.970000	0	0	0	NA
20532	00:13:42.450000	0	0	0	NA
20544	00:13:42.930000	0	0	0	NA
20556	00:13:43.410000	0	0	0	NA
20568	00:13:43.890000	0	0	0	NA
20580	00:13:44.370000	0	0	0	NA
20592	00:13:44.850000	0	0	0	NA
20604	00:13:45.330000	0	0	0	NA
20616	00:13:45.810000	0	0	0	NA
20628	00:13:46.290000	0	0	0	NA
20640	00:13:46.780000	0	0	0	NA
20652	00:13:47.260000	0	0	0	NA
20664	00:13:47.740000	0	0	0	NA
20676	00:13:48.220000	0	0	0	NA
20688	00:13:48.700000	0	0	0	NA
20700	00:13:49.180000	1	0	0	NA
20712	00:13:49.660000	0	0	0	NA
20724	00:13:50.140000	0	0	0	NA
20736	00:13:50.620000	0	0	0	NA
20748	00:13:51.100000	0	0	0	NA
20760	00:13:51.580000	0	0	0	NA
20772	00:13:52.060000	0	0	0	NA
20784	00:13:52.540000	0	0	0	NA
20796	00:13:53.020000	0	0	0	NA
20808	00:13:53.500000	0	0	0	NA
20820	00:13:53.990000	0	0	0	NA
20832	00:13:54.470000	0	0	0	NA
20844	00:13:54.950000	0	0	0	NA
20856	00:13:55.430000	0	0	0	NA
20868	00:13:55.910000	0	0	0	NA
20880	00:13:56.390000	0	0	0	NA
20892	00:13:56.870000	0	0	0	NA
20904	00:13:57.350000	0	0	0	NA
20916	00:13:57.830000	0	0	0	NA
20928	00:13:58.310000	0	0	0	NA
20940	00:13:58.790000	0	0	0	NA
20952	00:13:59.270000	0	0	0	NA
20964	00:13:59.750000	0	0	0	NA
20976	00:14:00.230000	0	0	0	NA
20988	00:14:00.710000	0	0	0	NA
21000	00:14:01.200000	0	0	0	NA
21012	00:14:01.680000	0	0	0	NA
21024	00:14:02.160000	0	0	0	NA
21036	00:14:02.640000	0	0	0	NA
21048	00:14:03.120000	0	0	0	NA
21060	00:14:03.600000	0	0	0	NA
21072	00:14:04.080000	0	0	0	NA
21084	00:14:04.560000	0	0	0	NA
21096	00:14:05.040000	1	0	0	NA
21108	00:14:05.520000	0	0	0	NA
21120	00:14:06	0	0	0	NA
21132	00:14:06.480000	0	0	0	NA
21144	00:14:06.960000	0	0	0	NA
21156	00:14:07.440000	0	0	0	NA
21168	00:14:07.920000	0	0	0	NA
21180	00:14:08.410000	0	0	0	NA
21192	00:14:08.890000	0	0	0	NA
21204	00:14:09.370000	0	0	0	NA
21216	00:14:09.850000	0	0	0	NA
21228	00:14:10.330000	0	0	0	NA
21240	00:14:10.810000	0	0	0	NA
21252	00:14:11.290000	0	0	0	NA
21264	00:14:11.770000	0	0	0	NA
21276	00:14:12.250000	0	0	0	NA
21288	00:14:12.730000	0	0	0	NA
21300	00:14:13.210000	0	0	0	NA
21312	00:14:13.690000	0	0	0	NA
21324	00:14:14.170000	0	0	0	NA
21336	00:14:14.650000	0	0	0	NA
21348	00:14:15.130000	0	0	0	NA
21360	00:14:15.620000	0	0	0	NA
21372	00:14:16.100000	0	0	0	NA
21384	00:14:16.580000	0	0	0	NA
21396	00:14:17.060000	0	0	0	NA
21408	00:14:17.540000	0	0	0	NA
21420	00:14:18.020000	0	0	0	NA
21432	00:14:18.500000	0	0	0	NA
21444	00:14:18.980000	0	0	0	NA
21456	00:14:19.460000	0	0	0	NA
21468	00:14:19.940000	0	0	0	NA
21480	00:14:20.420000	0	0	0	NA
21492	00:14:20.900000	0	0	0	NA
21504	00:14:21.380000	0	0	0	NA
21516	00:14:21.860000	0	0	0	NA
21528	00:14:22.340000	0	0	0	NA
21540	00:14:22.830000	0	0	0	NA
21552	00:14:23.310000	0	0	0	NA
21564	00:14:23.790000	0	0	0	NA
21576	00:14:24.270000	0	0	0	NA
21588	00:14:24.750000	0	0	0	NA
21600	00:14:25.230000	0	0	0	NA
21612	00:14:25.710000	0	0	0	NA
21624	00:14:26.190000	0	0	0	NA
21636	00:14:26.670000	0	0	0	NA
21648	00:14:27.150000	0	0	0	NA
21660	00:14:27.630000	0	0	0	NA
21672	00:14:28.110000	0	0	0	NA
21684	00:14:28.590000	0	0	0	NA
21696	00:14:29.070000	0	0	0	NA
21708	00:14:29.550000	0	0	0	NA
21720	00:14:30.040000	0	0	0	NA
21732	00:14:30.520000	0	0	0	NA
21744	00:14:31	0	0	0	NA
21756	00:14:31.480000	0	0	0	NA
21768	00:14:31.960000	0	0	0	NA
21780	00:14:32.440000	0	0	0	NA
21792	00:14:32.920000	0	0	0	NA
21804	00:14:33.400000	0	0	0	NA
21816	00:14:33.880000	0	0	0	NA
21828	00:14:34.360000	0	0	0	NA
21840	00:14:34.840000	0	0	0	NA
21852	00:14:35.320000	0	0	0	NA
21864	00:14:35.800000	1	0	0	NA
21876	00:14:36.280000	0	0	0	NA
21888	00:14:36.760000	0	0	0	NA
21900	00:14:37.250000	1	0	0	NA
21912	00:14:37.730000	1	0	0	NA
21924	00:14:38.210000	0	0	0	NA
21936	00:14:38.690000	0	0	0	NA
21948	00:14:39.170000	0	0	0	NA
21960	00:14:39.650000	0	0	0	NA
21972	00:14:40.130000	0	0	0	NA
21984	00:14:40.610000	0	0	0	NA
21996	00:14:41.090000	0	0	0	NA
22008	00:14:41.570000	0	0	0	NA
22020	00:14:42.050000	0	0	0	NA
22032	00:14:42.530000	0	0	0	NA
22044	00:14:43.010000	0	0	0	NA
22056	00:14:43.490000	0	0	0	NA
22068	00:14:43.970000	0	0	0	NA
22080	00:14:44.450000	0	0	0	NA
22092	00:14:44.940000	0	0	0	NA
22104	00:14:45.420000	0	0	0	NA
22116	00:14:45.900000	0	0	0	NA
22128	00:14:46.380000	0	0	0	NA
22140	00:14:46.860000	0	0	0	NA
22152	00:14:47.340000	0	0	0	NA
22164	00:14:47.820000	0	0	0	NA
22176	00:14:48.300000	0	0	0	NA
22188	00:14:48.780000	0	0	0	NA
22200	00:14:49.260000	0	0	0	NA
22212	00:14:49.740000	0	0	0	NA
22224	00:14:50.220000	0	0	0	NA
22236	00:14:50.700000	0	0	0	NA
22248	00:14:51.180000	0	0	0	NA
22260	00:14:51.660000	0	0	0	NA
22272	00:14:52.150000	0	0	0	NA
22284	00:14:52.630000	0	0	0	NA
22296	00:14:53.110000	0	0	0	NA
22308	00:14:53.590000	0	0	0	NA
22320	00:14:54.070000	0	0	0	NA
22332	00:14:54.550000	0	0	0	NA
22344	00:14:55.030000	0	0	0	NA
22356	00:14:55.510000	0	0	0	NA
22368	00:14:55.990000	0	0	0	NA
22380	00:14:56.470000	0	0	0	NA
22392	00:14:56.950000	0	0	0	NA
22404	00:14:57.430000	0	0	0	NA
22416	00:14:57.910000	0	0	0	NA
22428	00:14:58.390000	0	0	0	NA
22440	00:14:58.870000	0	0	0	NA
22452	00:14:59.360000	0	0	0	NA
22464	00:14:59.840000	0	0	0	NA
22476	00:15:00.320000	0	0	0	NA
22488	00:15:00.800000	0	0	0	NA
22500	00:15:01.280000	1	0	0	NA
22512	00:15:01.760000	0	0	0	NA
22524	00:15:02.240000	0	0	0	NA
22536	00:15:02.720000	0	0	0	NA
22548	00:15:03.200000	0	0	0	NA
22560	00:15:03.680000	0	0	0	NA
22572	00:15:04.160000	0	0	0	NA
22584	00:15:04.640000	0	0	0	NA
22596	00:15:05.120000	0	0	0	NA
22608	00:15:05.600000	0	0	0	NA
22620	00:15:06.080000	0	0	0	NA
22632	00:15:06.570000	0	0	0	NA
22644	00:15:07.050000	0	0	0	NA
22656	00:15:07.530000	0	0	0	NA
22668	00:15:08.010000	0	0	0	NA
22680	00:15:08.490000	0	0	0	NA
22692	00:15:08.970000	0	0	0	NA
22704	00:15:09.450000	0	0	0	NA
22716	00:15:09.930000	0	0	0	NA
22728	00:15:10.410000	0	0	0	NA
22740	00:15:10.890000	0	0	0	NA
22752	00:15:11.370000	0	0	0	NA
22764	00:15:11.850000	0	0	0	NA
22776	00:15:12.330000	0	0	0	NA
22788	00:15:12.810000	0	0	0	NA
22800	00:15:13.290000	0	0	0	NA
22812	00:15:13.780000	0	0	0	NA
22824	00:15:14.260000	0	0	0	NA
22836	00:15:14.740000	1	0	0	NA
22848	00:15:15.220000	0	0	0	NA
22860	00:15:15.700000	0	0	0	NA
22872	00:15:16.180000	0	0	0	NA
22884	00:15:16.660000	0	0	0	NA
22896	00:15:17.140000	0	0	0	NA
22908	00:15:17.620000	0	0	0	NA
22920	00:15:18.100000	0	0	0	NA
22932	00:15:18.580000	0	0	0	NA
22944	00:15:19.060000	0	0	0	NA
22956	00:15:19.540000	0	0	0	NA
22968	00:15:20.020000	0	0	0	NA
22980	00:15:20.500000	0	0	0	NA
22992	00:15:20.990000	0	0	0	NA
23004	00:15:21.470000	0	0	0	NA
23016	00:15:21.950000	0	0	0	NA
23028	00:15:22.430000	0	0	0	NA
23040	00:15:22.910000	0	0	0	NA
23052	00:15:23.390000	0	0	0	NA
23064	00:15:23.870000	0	0	0	NA
23076	00:15:24.350000	0	0	0	NA
23088	00:15:24.830000	0	0	0	NA
23100	00:15:25.310000	0	0	0	NA
23112	00:15:25.790000	0	0	0	NA
23124	00:15:26.270000	0	0	0	NA
23136	00:15:26.750000	0	0	0	NA
23148	00:15:27.230000	0	0	0	NA
23160	00:15:27.710000	0	0	0	NA
23172	00:15:28.200000	0	0	0	NA
23184	00:15:28.680000	0	0	0	NA
23196	00:15:29.160000	0	0	0	NA
23208	00:15:29.640000	0	0	0	NA
23220	00:15:30.120000	0	0	0	NA
23232	00:15:30.600000	0	0	0	NA
23244	00:15:31.080000	0	0	0	NA
23256	00:15:31.560000	0	0	0	NA
23268	00:15:32.040000	0	0	0	NA
23280	00:15:32.520000	0	0	0	NA
23292	00:15:33	0	0	0	NA
23304	00:15:33.480000	0	0	0	NA
23316	00:15:33.960000	0	0	0	NA
23328	00:15:34.440000	0	0	0	NA
23340	00:15:34.920000	0	0	0	NA
23352	00:15:35.410000	0	0	0	NA
23364	00:15:35.890000	0	0	0	NA
23376	00:15:36.370000	0	0	0	NA
23388	00:15:36.850000	0	0	0	NA
23400	00:15:37.330000	0	0	0	NA
23412	00:15:37.810000	1	0	0	NA
23424	00:15:38.290000	0	0	0	NA
23436	00:15:38.770000	0	0	0	NA
23448	00:15:39.250000	0	0	0	NA
23460	00:15:39.730000	0	0	0	NA
23472	00:15:40.210000	0	0	0	NA
23484	00:15:40.690000	0	0	0	NA
23496	00:15:41.170000	0	0	0	NA
23508	00:15:41.650000	0	0	0	NA
23520	00:15:42.130000	0	0	0	NA
23532	00:15:42.620000	0	0	0	NA
23544	00:15:43.100000	0	0	0	NA
23556	00:15:43.580000	0	0	0	NA
23568	00:15:44.060000	0	0	0	NA
23580	00:15:44.540000	0	0	0	NA
23592	00:15:45.020000	0	0	0	NA
23604	00:15:45.500000	0	0	0	NA
23616	00:15:45.980000	0	0	0	NA
23628	00:15:46.460000	0	0	0	NA
23640	00:15:46.940000	0	0	0	NA
23652	00:15:47.420000	0	0	0	NA
23664	00:15:47.900000	0	0	0	NA
23676	00:15:48.380000	0	0	0	NA
23688	00:15:48.860000	0	0	0	NA
23700	00:15:49.340000	0	0	0	NA
23712	00:15:49.830000	0	0	0	NA
23724	00:15:50.310000	0	0	0	NA
23736	00:15:50.790000	0	0	0	NA
23748	00:15:51.270000	0	0	0	NA
23760	00:15:51.750000	0	0	0	NA
23772	00:15:52.230000	0	0	0	NA
23784	00:15:52.710000	0	0	0	NA
23796	00:15:53.190000	0	0	0	NA
23808	00:15:53.670000	0	0	0	NA
23820	00:15:54.150000	0	0	0	NA
23832	00:15:54.630000	0	0	0	NA
23844	00:15:55.110000	0	0	0	NA
23856	00:15:55.590000	0	0	0	NA
23868	00:15:56.070000	0	0	0	NA
23880	00:15:56.550000	1	0	0	NA
23892	00:15:57.040000	0	0	0	NA
23904	00:15:57.520000	0	0	0	NA
23916	00:15:58	0	0	0	NA
23928	00:15:58.480000	0	0	0	NA
23940	00:15:58.960000	0	0	0	NA
23952	00:15:59.440000	0	0	0	NA
23964	00:15:59.920000	0	0	0	NA
23976	00:16:00.400000	0	0	0	NA
23988	00:16:00.880000	0	0	0	NA
[truncated: 177,260 more rows]

## Sheet: Compare_detected bouts
Detected_bout	Start_frame	End_frame	Start_time	End_time	Length	Ram1_count	Ram2_count	Ram3_count	Total_count	Ram1_length	Ram2_length	Ram3_length	Rams_detected	What is it? (FP = false positive, TP = true positive with manually annotated bout)	Length_of_corresponding_manually_annotated_bout	False positive reason
1	4164	4320	00:02:46	00:02:53	6.24	0	14	0	14	0	6.24	0	1	FP	NA	head above drinker, but no sip
2	88476	89052	00:59:03	00:59:27	23.08	0	0	2	2	0	0	23.08	1	TP, bout 1	20.67
3	95916	96732	01:04:01	01:04:34	32.69	0	57	0	57	0	32.69	0	1	TP, bout 2	29.81
4	112080	113208	01:14:49	01:15:34	45.18	63	0	3	66	43.1264	0	2.05364	2	TP, bout 3	42.78
5	116868	117888	01:18:01	01:18:42	40.86	0	0	67	67	0	0	40.86	1	TP, bout 4	13.46
6	159000	159156	01:46:08	01:46:15	6.25	0	0	0	0	0	0	0	0	FP	NA	light from day to nightvision
7	391308	391848	04:21:13	04:21:35	21.63	0	0	16	16	0	0	21.63	1	TP, bout 5	16.34
8	548640	548880	06:06:15	06:06:25	9.61	21	0	0	21	9.61	0	0	1	FP	NA	scratching ear/head
9	748644	748740	08:19:47	08:19:51	3.84	9	0	0	9	3.84	0	0	1	FP	NA	scratching head
10	1302924	1303536	14:29:48	14:30:13	24.51	52	0	0	52	24.51	0	0	1	TP, bout 6	22.11
11	1420452	1420584	15:48:16	15:48:21	5.29	0	0	0	0	0	0	0	0	FP	NA	head moving above drinker, but no sip
12	1420872	1420968	15:48:33	15:48:37	3.84	0	0	0	0	0	0	0	0	FP	NA	head moving above drinker, but no sip
13	1466136	1467924	16:18:46	16:19:58	71.62	0	0	0	0	0	0	0	0	TP, bout 7	70.17
14	1470180	1471080	16:21:28	16:22:04	36.05	0	67	0	67	0	36.05	0	1	TP, bout 8	33.17
15	1486740	1487256	16:32:31	16:32:52	20.66	0	0	0	0	0	0	0	0	TP, bout 9	22.59
16	1552092	1552284	17:16:09	17:16:17	7.69	14	0	0	14	7.69	0	0	1	FP	NA	scratching back/butt
17	1552740	1553508	17:16:35	17:17:06	30.76	62	0	0	62	30.76	0	0	1	TP, bout 10	16.34
18	1553940	1554096	17:17:23	17:17:29	6.25	13	1	0	14	5.80357	0.446429	0	2	FP	NA	head moving above drinker, but no sip
19	1554408	1554804	17:17:42	17:17:58	15.87	0	25	4	29	0	13.681	2.18897	2	FP	NA	head moving above drinker, but no sip
20	1555800	1555968	17:18:37	17:18:44	6.73	0	0	12	12	0	0	6.73	1	FP	NA	head moving above drinker, but no sip
21	1558680	1560120	17:20:33	17:21:31	57.68	113	0	0	113	57.68	0	0	1	TP, bout 11 & 12	26.92
22	1561644	1562076	17:22:32	17:22:49	17.31	0	0	3	3	0	0	17.31	1	TP, bout 13	16.34
23	1564080	1564224	17:24:09	17:24:15	5.77	0	12	0	12	0	5.77	0	1	FP	NA	head moving above drinker, but no sip
24	1564836	1564968	17:24:39	17:24:45	5.29	0	6	0	6	0	5.29	0	1	FP	NA	head moving above drinker, but no sip
25	1575936	1576584	17:32:04	17:32:30	25.96	0	0	4	4	0	0	25.96	1	TP, bout 14	23.08
26	1597728	1597908	17:46:37	17:46:44	7.21	13	0	0	13	7.21	0	0	1	TP, bout 15	5.28
27	1601976	1603116	17:49:27	17:50:13	45.67	92	0	0	92	45.67	0	0	1	TP, bout 16	30.76
28	1656120	1656828	18:25:36	18:26:04	28.36	0	53	0	53	0	28.36	0	1	TP, bout 17	25.96
29	1680936	1681380	18:42:10	18:42:28	17.79	0	22	1	23	0	17.0165	0.773478	2	TP, bout 18	15.87
30	1683756	1683924	18:44:03	18:44:10	6.73	10	0	0	10	6.73	0	0	1	TP, bout 19	4.81
31	1731540	1732236	19:15:57	19:16:25	27.88	51	0	0	51	27.88	0	0	1	TP, bout 20	9.61
32	1739724	1740060	19:21:25	19:21:38	13.46	0	22	0	22	0	13.46	0	1	FP	NA	head moving above drinker, but no sip
33	1757292	1757856	19:33:08	19:33:31	22.59	0	0	3	3	0	0	22.59	1	TP, bout 21	20.19
34	1770708	1771968	19:42:06	19:42:56	50.47	0	81	8	89	0	45.9334	4.53663	2	TP, bout 22	14.9
35	1773048	1773888	19:43:39	19:44:13	33.65	0	0	11	11	0	0	33.65	1	TP, bout 23 & 24	17.79
36	1786428	1787100	19:52:35	19:53:02	26.92	29	19	0	48	16.2642	10.6558	0	2	TP, bout 25	15.38
37	1787292	1787460	19:53:10	19:53:17	6.73	12	0	0	12	6.73	0	0	1	FP	NA	head moving above drinker, but no sip
38	1813932	1814484	20:10:57	20:11:19	22.11	0	0	13	13	0	0	22.11	1	TP, bout 26	20.19
39	1901520	1902012	21:09:25	21:09:45	19.71	34	0	0	34	19.71	0	0	1	FP	NA	head moving above drinker, but no sip
40	1915404	1916124	21:18:42	21:19:10	28.84	0	50	0	50	0	28.84	0	1	TP, bout 27	26.43
41	1999416	2000148	22:14:47	22:15:16	29.32	0	0	35	35	0	0	29.32	1	TP, bout 28	13.94
42	2017128	2017764	22:26:36	22:27:02	25.47	41	11	0	52	20.0821	5.38788	0	2	TP, bout 29	13.46
43	2029956	2031180	22:35:10	22:35:59	49.02	0	90	0	90	0	49.02	0	1	TP, bout 30	40.85
44	2040624	2041788	22:42:17	22:43:04	46.62	87	0	0	87	46.62	0	0	1	TP, bout 31	29.8
45	2047908	2048892	22:47:09	22:47:48	39.41	0	62	0	62	0	39.41	0	1	TP, bout 32	19.71
46	2123676	2123868	23:37:44	23:37:52	7.69	0	0	0	0	0	0	0	0	FP	NA	head moving above drinker, but no sip
47	2127000	2127408	23:39:57	23:40:13	16.34	0	0	4	4	0	0	16.34	1	TP, bout 33	9.13
48	2129748	2129964	23:41:47	23:41:56	8.65	0	19	0	19	0	8.65	0	1	FP	NA	head moving above drinker, but no sip
49	2132160	2132856	23:43:24	23:43:52	27.88	49	0	0	49	27.88	0	0	1	TP, bout 34	21.63
50	2136816	2136912	23:46:30	23:46:34	3.85	0	9	0	9	0	3.85	0	1	FP	NA	head moving above drinker, but no sip
